# Supplementary material for: 1-(4-Bromo­phen­yl)-3-(3,4-dimethyl­phen­yl)prop-2-en-1-one
Source: Acta Crystallogr Sect E Struct Rep Online. 2010 May 22;66(Pt 6):o1412. doi: 10.1107/S1600536810018106 (PMC2979457; doi:10.1107/S1600536810018106)
Supplement: Supplementary file 1 [file e-66-o1412-sup1.cif]

##############################################################################
###                                                                        ###
###        Electronic paper (Acta Crystallographica Section E)             ###
###                                                                        ###
##############################################################################
#                                                                            #
# This CIF contains the data in a paper accepted for publication in Acta     #
# Crystallographica Section E. It conforms to the requirements of Notes      #
# for Authors for Section E, and has been peer reviewed under the auspices   #
# of the IUCr Commission on Journals.                                        #
#                                                                            #
# Full details of the Crystallographic Information File format               #
# are given in the paper "The Crystallographic Information File (CIF):       #
# a New Standard Archive File for Crystallography" by S. R. Hall, F. H.      #
# Allen and I. D. Brown [Acta Cryst. (1991), A47, 655-685].                  #
#                                                                            #
# The current version of the core CIF dictionary is obtainable from          #
# ftp://ftp.iucr.org/pub/cif_core.dic. The current version number is 2.4.    #
#                                                                            #
# Software is freely available for graphical display of the structure(s) in  #
# this CIF.  For information consult the CIF home page http://www.iucr.org/  #
# cif/home.html                                                              #
#                                                                            #
# This file may be used for bona fide research purposes within the           #
# scientific community so long as proper attribution is given to the journal # 
# article from which it was obtained.                                        #
#                                                                            #
##############################################################################
                                             
data_global
_audit_creation_method     SHELXL-97
_journal_date_recd_electronic     2010-05-13
_journal_date_accepted     2010-05-16
_journal_name_full     'Acta Crystallographica, Section E'
_journal_year     2010
_journal_volume     66
_journal_issue      6
_journal_page_first     o1412
_journal_page_last     o1412
_journal_paper_category     QO
_journal_coeditor_code     HB5445
_publ_contact_author_name     'Yu-xia Zhou'
_publ_contact_author_address
;
Shandong Vocational College of Science and Technology
Weifang 261053
People's Republic of China
;
_publ_contact_author_email     zhouyuxiajidian@163.com
_publ_contact_author_fax     '86-536-8877581'
_publ_contact_author_phone     '86-536-8877581'
_publ_section_title
;
1-(4-Bromophenyl)-3-(3,4-dimethylphenyl)prop-2-en-1-one
;
loop_
    _publ_author_name
    _publ_author_footnote
    _publ_author_address
    'Yu-xia Zhou' ?
;
Shandong Vocational College of Science and Technology,
Weifang 261061,
People's Republic of China
;
data_I
_audit_creation_method     SHELXL-97
_chemical_name_systematic
;
1-(4-Bromophenyl)-3-(3,4-dimethylphenyl)prop-2-en-1-one
;
_chemical_name_common     ?
_chemical_formula_moiety     'C17 H15 Br O'
_chemical_formula_sum     'C17 H15 Br O'
_chemical_formula_iupac     'C17 H15 Br O'
_chemical_formula_weight     315.20
_chemical_melting_point     ?
_symmetry_cell_setting     Triclinic
_symmetry_space_group_name_H-M     'P -1'
_symmetry_space_group_name_Hall     '-P 1'
loop_
    _symmetry_equiv_pos_as_xyz
    'x, y, z'
    '-x, -y, -z'
_cell_length_a     5.9786(14)
_cell_length_b     7.8437(19)
_cell_length_c     15.744(4)
_cell_angle_alpha     99.054(4)
_cell_angle_beta     99.602(4)
_cell_angle_gamma     95.659(4)
_cell_volume     713.0(3)
_cell_formula_units_Z     2
_cell_measurement_reflns_used     2198
_cell_measurement_theta_min     1.33
_cell_measurement_theta_max     25.50
_cell_measurement_temperature     298(2)
_exptl_crystal_description     bar
_exptl_crystal_colour     yellow
_exptl_crystal_size_max     0.25
_exptl_crystal_size_mid     0.22
_exptl_crystal_size_min     0.20
_exptl_crystal_density_diffrn     1.468
_exptl_crystal_density_meas     ?
_exptl_crystal_density_method     'not measured'
_exptl_crystal_F_000     320
_exptl_absorpt_coefficient_mu     2.872
_exptl_absorpt_correction_type     none
_exptl_absorpt_process_details     ?
_exptl_absorpt_correction_T_min     ?
_exptl_absorpt_correction_T_max     ?
_exptl_special_details
;
;
_diffrn_ambient_temperature     293(2)
_diffrn_radiation_type     MoK\a
_diffrn_radiation_wavelength     0.71073
_diffrn_radiation_source     'fine-focus sealed tube'
_diffrn_radiation_monochromator     graphite
_diffrn_measurement_device_type     'Bruker SMART CCD'
_diffrn_measurement_method     'phi and omega scans'
_diffrn_detector_area_resol_mean     ?
_diffrn_reflns_number     3911
_diffrn_reflns_av_R_equivalents     0.0185
_diffrn_reflns_av_sigmaI/netI     0.0316
_diffrn_reflns_theta_min     1.33
_diffrn_reflns_theta_max     25.50
_diffrn_reflns_theta_full     25.50
_diffrn_measured_fraction_theta_max     0.987
_diffrn_measured_fraction_theta_full     0.987
_diffrn_reflns_limit_h_min     -7
_diffrn_reflns_limit_h_max     7
_diffrn_reflns_limit_k_min     -9
_diffrn_reflns_limit_k_max     6
_diffrn_reflns_limit_l_min     -18
_diffrn_reflns_limit_l_max     19
_diffrn_standards_number     ?
_diffrn_standards_interval_count     ?
_diffrn_standards_interval_time     ?
_diffrn_standards_decay_%     ?
_refine_special_details
;
Refinement of <i>F</i>^2^ against ALL reflections. The weighted <i>R</i>-factor
wR and goodness of fit <i>S</i> are based on <i>F</i>^2^, conventional
<i>R</i>-factors <i>R</i> are based on <i>F</i>, with <i>F</i> set to zero for
negative <i>F</i>^2^. The threshold expression of <i>F</i>^2^ >
\s(<i>F</i>^2^) is used only for calculating <i>R</i>-factors(gt) etc. and is
not relevant to the choice of reflections for refinement. <i>R</i>-factors
based on <i>F</i>^2^ are statistically about twice as large as those based on
<i>F</i>, and <i>R</i>- factors based on ALL data will be even larger.
;
_reflns_number_total     2620
_reflns_number_gt     2198
_reflns_threshold_expression     I>2sigma(I)
_refine_ls_structure_factor_coef     Fsqd
_refine_ls_matrix_type     full
_refine_ls_R_factor_all     0.0425
_refine_ls_R_factor_gt     0.0330
_refine_ls_wR_factor_gt     0.0844
_refine_ls_wR_factor_ref     0.0950
_refine_ls_goodness_of_fit_ref     1.094
_refine_ls_restrained_S_all     1.094
_refine_ls_number_reflns     2620
_refine_ls_number_parameters     173
_refine_ls_number_restraints     0
_refine_ls_hydrogen_treatment     constr
_refine_ls_weighting_scheme     calc
_refine_ls_weighting_details
         'calc w=1/[\s^2^(Fo^2^)+(0.0480P)^2^+0.2458P] where P=(Fo^2^+2Fc^2^)/3'
_atom_sites_solution_hydrogens     geom
_atom_sites_solution_primary     direct
_atom_sites_solution_secondary     difmap
_refine_ls_shift/su_max     0.000
_refine_ls_shift/su_mean     0.000
_refine_diff_density_max     0.445
_refine_diff_density_min     -0.598
_refine_ls_extinction_method     'SHELXL97 (Sheldrick, 2008)'
_refine_ls_extinction_coef     0.048(4)
_refine_ls_extinction_expression
                                  'Fc^*^=kFc[1+0.001xFc^2^\l^3^/sin(2\q)]^-1/4^'
loop_
    _atom_type_symbol
    _atom_type_description
    _atom_type_scat_dispersion_real
    _atom_type_scat_dispersion_imag
    _atom_type_scat_source
    'C' 'C' 0.0033 0.0016
                         'International Tables Vol C Tables 4.2.6.8 and 6.1.1.4'
    'H' 'H' 0.0000 0.0000
                         'International Tables Vol C Tables 4.2.6.8 and 6.1.1.4'
    'O' 'O' 0.0106 0.0060
                         'International Tables Vol C Tables 4.2.6.8 and 6.1.1.4'
    'Br' 'Br' -0.2901 2.4595
                         'International Tables Vol C Tables 4.2.6.8 and 6.1.1.4'
_computing_data_collection     'SMART (Bruker, 1997)'
_computing_cell_refinement     'SAINT (Bruker, 1997)'
_computing_data_reduction     'SAINT (Bruker, 1997)'
_computing_structure_solution     'SHELXS97 (Sheldrick, 2008)'
_computing_structure_refinement     'SHELXL97 (Sheldrick, 2008)'
_computing_molecular_graphics     'SHELXTL (Sheldrick, 2008)'
_computing_publication_material     'SHELXTL (Sheldrick, 2008)'
loop_
    _atom_site_type_symbol
    _atom_site_label
    _atom_site_fract_x
    _atom_site_fract_y
    _atom_site_fract_z
    _atom_site_U_iso_or_equiv
    _atom_site_adp_type
    _atom_site_calc_flag
    _atom_site_refinement_flags
    _atom_site_occupancy
    _atom_site_disorder_assembly
    _atom_site_disorder_group
    Br Br 0.57731(6) 0.43242(4) 0.100602(19) 0.06655(18) Uani d . 1 . .
    C C11 0.5449(5) 0.3857(3) 0.21288(17) 0.0440(6) Uani d . 1 . .
    O O 0.2750(3) 0.2761(3) 0.48223(13) 0.0628(6) Uani d . 1 . .
    C C10 0.7328(5) 0.4220(4) 0.27985(18) 0.0482(6) Uani d . 1 . .
    H H10A 0.8724 0.4717 0.2706 0.058 Uiso calc R 1 . .
    C C17 0.4645(5) 0.2760(4) 0.46327(17) 0.0455(6) Uani d . 1 . .
    C C12 0.3349(5) 0.3142(4) 0.22550(18) 0.0506(7) Uani d . 1 . .
    H H12A 0.2100 0.2898 0.1796 0.061 Uiso calc R 1 . .
    C C9 0.7107(4) 0.3834(3) 0.36099(17) 0.0448(6) Uani d . 1 . .
    H H9A 0.8374 0.4048 0.4061 0.054 Uiso calc R 1 . .
    C C8 0.5010(4) 0.3129(3) 0.37593(16) 0.0395(5) Uani d . 1 . .
    C C6 1.1464(4) 0.0981(3) 0.80706(18) 0.0453(6) Uani d . 1 . .
    C C5 0.9589(4) 0.1781(4) 0.82839(17) 0.0448(6) Uani d . 1 . .
    C C3 0.8289(4) 0.1904(3) 0.67426(17) 0.0408(6) Uani d . 1 . .
    C C4 0.8024(4) 0.2208(3) 0.76150(17) 0.0437(6) Uani d . 1 . .
    H H4A 0.6759 0.2714 0.7755 0.052 Uiso calc R 1 . .
    C C16 0.6528(5) 0.2356(3) 0.60745(17) 0.0437(6) Uani d . 1 . .
    H H16A 0.5194 0.2656 0.6256 0.052 Uiso calc R 1 . .
    C C2 1.0206(5) 0.1157(3) 0.65442(18) 0.0459(6) Uani d . 1 . .
    H H2A 1.0448 0.0967 0.5970 0.055 Uiso calc R 1 . .
    C C7 0.3131(5) 0.2796(4) 0.30725(17) 0.0464(6) Uani d . 1 . .
    H H7A 0.1717 0.2335 0.3167 0.056 Uiso calc R 1 . .
    C C15 0.6631(5) 0.2384(4) 0.52402(18) 0.0477(6) Uani d . 1 . .
    H H15A 0.7966 0.2164 0.5036 0.057 Uiso calc R 1 . .
    C C1 1.1749(5) 0.0697(3) 0.72054(19) 0.0474(6) Uani d . 1 . .
    H H1A 1.3008 0.0184 0.7064 0.057 Uiso calc R 1 . .
    C C14 0.9249(6) 0.2180(5) 0.9221(2) 0.0674(9) Uani d . 1 . .
    H H14A 0.7885 0.2726 0.9242 0.101 Uiso calc R 1 . .
    H H14B 1.0541 0.2950 0.9567 0.101 Uiso calc R 1 . .
    H H14C 0.9103 0.1119 0.9450 0.101 Uiso calc R 1 . .
    C C13 1.3147(6) 0.0413(4) 0.8765(2) 0.0635(8) Uani d . 1 . .
    H H13A 1.4312 -0.0106 0.8501 0.095 Uiso calc R 1 . .
    H H13B 1.2362 -0.0421 0.9034 0.095 Uiso calc R 1 . .
    H H13C 1.3838 0.1406 0.9201 0.095 Uiso calc R 1 . .
loop_
    _atom_site_aniso_label
    _atom_site_aniso_U_11
    _atom_site_aniso_U_22
    _atom_site_aniso_U_33
    _atom_site_aniso_U_12
    _atom_site_aniso_U_13
    _atom_site_aniso_U_23
    Br 0.0949(3) 0.0686(3) 0.0421(2) 0.01006(17) 0.01910(16) 0.02128(15)
    C11 0.0583(16) 0.0408(13) 0.0358(13) 0.0098(12) 0.0132(12) 0.0091(11)
    O 0.0507(12) 0.0955(16) 0.0468(11) 0.0114(11) 0.0174(9) 0.0161(11)
    C10 0.0477(15) 0.0507(15) 0.0470(15) 0.0019(12) 0.0133(12) 0.0092(12)
    C17 0.0508(16) 0.0485(15) 0.0367(13) 0.0058(12) 0.0101(11) 0.0043(11)
    C12 0.0514(16) 0.0571(17) 0.0394(14) 0.0025(13) -0.0017(12) 0.0104(12)
    C9 0.0420(14) 0.0502(15) 0.0387(14) 0.0038(11) 0.0027(11) 0.0042(11)
    C8 0.0449(14) 0.0387(13) 0.0361(13) 0.0085(10) 0.0108(10) 0.0052(10)
    C6 0.0446(14) 0.0401(13) 0.0501(15) 0.0030(11) 0.0045(12) 0.0112(12)
    C5 0.0434(14) 0.0507(15) 0.0403(14) 0.0011(11) 0.0081(11) 0.0106(12)
    C3 0.0434(14) 0.0406(13) 0.0395(13) 0.0027(10) 0.0096(11) 0.0104(11)
    C4 0.0417(14) 0.0500(15) 0.0421(14) 0.0088(11) 0.0120(11) 0.0098(12)
    C16 0.0459(14) 0.0452(14) 0.0413(14) 0.0061(11) 0.0113(11) 0.0086(11)
    C2 0.0528(15) 0.0460(14) 0.0401(14) 0.0052(12) 0.0147(12) 0.0052(11)
    C7 0.0423(14) 0.0534(16) 0.0428(15) 0.0010(12) 0.0067(11) 0.0107(12)
    C15 0.0525(16) 0.0562(16) 0.0389(14) 0.0138(13) 0.0139(12) 0.0120(12)
    C1 0.0432(14) 0.0430(14) 0.0580(17) 0.0092(11) 0.0149(12) 0.0071(12)
    C14 0.0606(19) 0.103(3) 0.0422(17) 0.0175(17) 0.0120(14) 0.0157(17)
    C13 0.0604(19) 0.067(2) 0.064(2) 0.0181(15) 0.0032(15) 0.0181(16)
_geom_special_details
;
All esds (except the esd in the dihedral angle between two l.s. planes) are
estimated using the full covariance matrix. The cell esds are taken into
account individually in the estimation of esds in distances, angles and
torsion angles; correlations between esds in cell parameters are only used
when they are defined by crystal symmetry. An approximate (isotropic)
treatment of cell esds is used for estimating esds involving l.s. planes.
;
loop_
    _geom_bond_atom_site_label_1
    _geom_bond_atom_site_label_2
    _geom_bond_site_symmetry_2
    _geom_bond_distance
    _geom_bond_publ_flag
    Br C11 . 1.898(3) ?
    C11 C10 . 1.379(4) ?
    C11 C12 . 1.382(4) ?
    O C17 . 1.219(3) ?
    C10 C9 . 1.382(4) ?
    C10 H10A . 0.9300 ?
    C17 C15 . 1.480(4) ?
    C17 C8 . 1.495(4) ?
    C12 C7 . 1.381(4) ?
    C12 H12A . 0.9300 ?
    C9 C8 . 1.391(4) ?
    C9 H9A . 0.9300 ?
    C8 C7 . 1.396(4) ?
    C6 C1 . 1.387(4) ?
    C6 C5 . 1.400(4) ?
    C6 C13 . 1.510(4) ?
    C5 C4 . 1.393(4) ?
    C5 C14 . 1.512(4) ?
    C3 C2 . 1.396(4) ?
    C3 C4 . 1.395(4) ?
    C3 C16 . 1.470(4) ?
    C4 H4A . 0.9300 ?
    C16 C15 . 1.329(4) ?
    C16 H16A . 0.9300 ?
    C2 C1 . 1.389(4) ?
    C2 H2A . 0.9300 ?
    C7 H7A . 0.9300 ?
    C15 H15A . 0.9300 ?
    C1 H1A . 0.9300 ?
    C14 H14A . 0.9600 ?
    C14 H14B . 0.9600 ?
    C14 H14C . 0.9600 ?
    C13 H13A . 0.9600 ?
    C13 H13B . 0.9600 ?
    C13 H13C . 0.9600 ?
loop_
    _geom_angle_atom_site_label_1
    _geom_angle_atom_site_label_2
    _geom_angle_atom_site_label_3
    _geom_angle_site_symmetry_1
    _geom_angle_site_symmetry_3
    _geom_angle
    _geom_angle_publ_flag
    C10 C11 C12 . . 121.5(2) ?
    C10 C11 Br . . 119.1(2) ?
    C12 C11 Br . . 119.4(2) ?
    C11 C10 C9 . . 119.1(2) ?
    C11 C10 H10A . . 120.5 ?
    C9 C10 H10A . . 120.5 ?
    O C17 C15 . . 122.0(3) ?
    O C17 C8 . . 119.9(2) ?
    C15 C17 C8 . . 118.0(2) ?
    C11 C12 C7 . . 119.1(2) ?
    C11 C12 H12A . . 120.5 ?
    C7 C12 H12A . . 120.5 ?
    C10 C9 C8 . . 120.8(2) ?
    C10 C9 H9A . . 119.6 ?
    C8 C9 H9A . . 119.6 ?
    C9 C8 C7 . . 118.9(2) ?
    C9 C8 C17 . . 123.1(2) ?
    C7 C8 C17 . . 117.9(2) ?
    C1 C6 C5 . . 119.0(2) ?
    C1 C6 C13 . . 120.0(3) ?
    C5 C6 C13 . . 121.0(3) ?
    C4 C5 C6 . . 118.9(2) ?
    C4 C5 C14 . . 120.0(2) ?
    C6 C5 C14 . . 121.1(3) ?
    C2 C3 C4 . . 118.2(2) ?
    C2 C3 C16 . . 123.1(2) ?
    C4 C3 C16 . . 118.8(2) ?
    C5 C4 C3 . . 122.3(2) ?
    C5 C4 H4A . . 118.9 ?
    C3 C4 H4A . . 118.9 ?
    C15 C16 C3 . . 127.2(3) ?
    C15 C16 H16A . . 116.4 ?
    C3 C16 H16A . . 116.4 ?
    C1 C2 C3 . . 119.9(2) ?
    C1 C2 H2A . . 120.1 ?
    C3 C2 H2A . . 120.1 ?
    C12 C7 C8 . . 120.7(2) ?
    C12 C7 H7A . . 119.7 ?
    C8 C7 H7A . . 119.7 ?
    C16 C15 C17 . . 120.7(3) ?
    C16 C15 H15A . . 119.6 ?
    C17 C15 H15A . . 119.6 ?
    C6 C1 C2 . . 121.8(2) ?
    C6 C1 H1A . . 119.1 ?
    C2 C1 H1A . . 119.1 ?
    C5 C14 H14A . . 109.5 ?
    C5 C14 H14B . . 109.5 ?
    H14A C14 H14B . . 109.5 ?
    C5 C14 H14C . . 109.5 ?
    H14A C14 H14C . . 109.5 ?
    H14B C14 H14C . . 109.5 ?
    C6 C13 H13A . . 109.5 ?
    C6 C13 H13B . . 109.5 ?
    H13A C13 H13B . . 109.5 ?
    C6 C13 H13C . . 109.5 ?
    H13A C13 H13C . . 109.5 ?
    H13B C13 H13C . . 109.5 ?
