# Supplementary material for: 1-(4-Bromo­phen­yl)-3-(3,4-dimethyl­phen­yl)prop-2-en-1-one
Source: Acta Crystallogr Sect E Struct Rep Online. 2010 May 22;66(Pt 6):o1412. doi: 10.1107/S1600536810018106 (PMC2979457; doi:10.1107/S1600536810018106)
Supplement: Supplementary file 2 [file e-66-o1412-Isup2.hkl]

# 
# h,k,l, Fc-squared, Fo-squared, sigma(Fo-squared) and status flag 
# 
data_I
_shelx_title ' A in P-1' 
_shelx_refln_list_code          4 
_shelx_F_calc_maximum      166.20 
_exptl_crystal_F_000       320.00 
_reflns_d_resolution_high  0.8256 
 
loop_ 
 _symmetry_equiv_pos_as_xyz 
 'x, y, z' 
 '-x, -y, -z' 
 
_cell_length_a     5.9786 
_cell_length_b     7.8437 
_cell_length_c    15.7443 
_cell_angle_alpha  99.054 
_cell_angle_beta   99.602 
_cell_angle_gamma  95.659 
 
_shelx_F_squared_multiplier     1.000 
 
loop_ 
 _refln_index_h 
 _refln_index_k 
 _refln_index_l 
 _refln_F_squared_calc 
 _refln_F_squared_meas 
 _refln_F_squared_sigma 
 _refln_observed_status 
   1   0   0     4089.43     3694.67     98.16 o 
   2   0   0        7.63        6.45      0.41 o 
   3   0   0       15.52       15.55      0.77 o 
   4   0   0        1.13        2.25      0.73 o 
   5   0   0        0.98        1.16      2.05 o 
   6   0   0       15.85       10.19      3.40 o 
   7   0   0        8.35       12.99      4.52 o 
  -7   1   0        6.16        9.72      4.61 o 
  -6   1   0       15.38       18.82      4.03 o 
  -5   1   0       15.98       17.49      1.49 o 
  -4   1   0       65.09       64.74      2.09 o 
  -3   1   0      298.23      309.43      9.17 o 
  -2   1   0      249.59      264.92      7.52 o 
  -1   1   0     3736.72     3132.81     54.21 o 
   0   1   0     1879.71     2062.08     54.81 o 
   1   1   0    10473.77    10591.68    686.19 o 
   2   1   0      621.73      588.61     11.64 o 
   3   1   0      352.07      316.84      8.83 o 
   4   1   0       68.43       64.11      2.38 o 
   5   1   0        3.28        1.96      1.58 o 
   6   1   0      135.75      125.19      6.43 o 
  -7   2   0       15.79       23.06      5.07 o 
  -6   2   0      134.52      147.85      7.60 o 
  -5   2   0      214.71      227.16      7.28 o 
  -4   2   0      506.47      489.81     11.15 o 
  -3   2   0      137.63      138.89      2.51 o 
  -2   2   0       55.50       56.39      2.36 o 
  -1   2   0      110.95      126.73      2.70 o 
   0   2   0      695.54      761.08     14.61 o 
   1   2   0     1810.21     1796.88     71.61 o 
   2   2   0     1455.68     1395.51     27.14 o 
   3   2   0      550.29      513.75     10.42 o 
   4   2   0       62.73       55.89      3.38 o 
   5   2   0        3.00        3.16      1.47 o 
   6   2   0        3.62        2.36      2.09 o 
  -7   3   0        9.82        2.90      4.79 o 
  -6   3   0      111.83      122.58      5.16 o 
  -5   3   0      683.39      708.29     20.37 o 
  -4   3   0      360.45      359.36      7.58 o 
  -3   3   0      137.07      129.41      3.13 o 
  -2   3   0     1066.49     1192.61     22.99 o 
  -1   3   0     1296.96     1463.14     36.54 o 
   0   3   0       14.27       13.23      0.73 o 
   1   3   0       63.93       83.06      2.91 o 
   2   3   0     2347.61     2331.90     45.07 o 
   3   3   0      213.38      196.14      4.88 o 
   4   3   0       15.20       15.93      1.70 o 
   5   3   0       13.04       14.27      1.81 o 
   6   3   0       22.72       26.23      2.59 o 
  -6   4   0        0.22       -1.16      2.42 o 
  -5   4   0        0.65       -0.56      2.09 o 
  -4   4   0      140.36      141.47      3.65 o 
  -3   4   0      592.45      612.16     12.21 o 
  -2   4   0     1154.82     1197.25     23.18 o 
  -1   4   0     2062.10     2274.76     43.50 o 
   0   4   0       29.02       25.94      1.15 o 
   1   4   0     2741.60     2940.39     63.42 o 
   2   4   0       54.04       61.97      2.03 o 
   3   4   0      121.45      112.44      3.16 o 
   4   4   0       25.52       26.73      1.83 o 
   5   4   0       17.64       24.05      2.00 o 
   6   4   0        4.97        6.65      2.34 o 
  -6   5   0       48.61       49.26      3.88 o 
  -5   5   0       11.01        6.55      2.63 o 
  -4   5   0       14.98       19.47      2.47 o 
  -3   5   0      220.42      231.11      5.25 o 
  -2   5   0      365.36      388.76      8.04 o 
  -1   5   0      322.67      305.72      6.97 o 
   0   5   0      165.55      160.61      3.69 o 
   1   5   0        0.73        0.17      0.90 o 
   2   5   0      173.51      179.62      6.10 o 
   3   5   0      107.00      115.82      3.45 o 
   4   5   0       30.23       32.44      2.04 o 
   5   5   0       13.46       16.71      2.23 o 
  -6   6   0        2.65        3.07      2.93 o 
  -5   6   0        6.27        7.08      2.78 o 
  -4   6   0        1.82        2.52      2.65 o 
  -3   6   0       30.16       30.80      1.83 o 
  -2   6   0       48.58       47.66      2.26 o 
  -1   6   0       61.90       58.09      2.23 o 
   0   6   0      681.95      645.80     12.88 o 
   1   6   0      378.33      334.23     10.01 o 
   2   6   0       20.14       22.46      2.24 o 
   3   6   0        8.65       11.18      2.36 o 
   4   6   0       30.30       30.82      3.19 o 
  -5   7   0        3.32        0.18      3.11 o 
  -4   7   0       31.72       30.25      3.71 o 
  -3   7   0        1.32        0.81      1.63 o 
  -2   7   0        3.38        3.97      1.56 o 
  -1   7   0      160.35      158.49      4.00 o 
   0   7   0      123.40      110.88      4.55 o 
   1   7   0      215.42      188.86      6.57 o 
   2   7   0      156.31      126.39      5.21 o 
   3   7   0       22.92       18.31      2.89 o 
   4   7   0        0.45        6.30      2.90 o 
  -4   8   0       11.24       11.83      3.43 o 
  -3   8   0        3.79        7.00      3.23 o 
  -2   8   0       22.11       21.93      2.12 o 
  -1   8   0       43.17       43.60      2.31 o 
   0   8   0       78.27       77.02      4.24 o 
   1   8   0       16.42       22.02      2.69 o 
   2   8   0        0.73        0.98      2.45 o 
  -2   9   0        0.54        0.08      2.01 o 
  -1   9   0        0.67        0.99      2.66 o 
   0   9   0        9.61       12.85      2.87 o 
   1   9   0        3.41        7.23      2.90 o 
  -1  -9   1        0.35       -3.32      2.55 o 
   0  -9   1        2.32        4.60      2.96 o 
   1  -9   1        9.84       11.89      3.13 o 
   2  -9   1       22.08       19.80      3.16 o 
  -3  -8   1        4.39        3.41      2.99 o 
  -1  -8   1       54.27       55.49      4.03 o 
   0  -8   1        1.36        0.24      2.12 o 
   1  -8   1        0.32       -0.71      1.48 o 
   2  -8   1        7.70        7.81      1.79 o 
   3  -8   1       89.57       87.32      5.03 o 
   4  -8   1       30.14       35.60      4.00 o 
  -4  -7   1        0.70        5.85      3.16 o 
  -3  -7   1        2.36       -0.38      2.36 o 
  -2  -7   1       27.83       28.23      2.84 o 
  -1  -7   1       82.87       80.44      3.91 o 
   0  -7   1       81.98       79.13      2.66 o 
   1  -7   1       57.69       55.21      2.30 o 
   2  -7   1        7.87        7.45      1.49 o 
   3  -7   1       11.92       10.24      2.68 o 
   4  -7   1       99.79      111.24      5.64 o 
   5  -7   1       59.22       65.01      4.86 o 
  -4  -6   1        0.82       -3.02      2.40 o 
  -3  -6   1       63.66       44.66      3.34 o 
  -2  -6   1        9.32        6.43      1.92 o 
  -1  -6   1      205.04      198.51      6.60 o 
   0  -6   1      394.01      397.72      8.20 o 
   1  -6   1      258.60      243.80      5.37 o 
   2  -6   1      209.54      203.09      6.44 o 
   3  -6   1       17.07       18.62      2.28 o 
   4  -6   1       61.54       56.27      4.03 o 
   5  -6   1       20.21       18.57      3.04 o 
  -5  -5   1        6.65       10.89      1.96 o 
  -4  -5   1       34.57       39.35      2.16 o 
  -3  -5   1       51.76       54.80      2.33 o 
  -2  -5   1      880.42      823.26     22.75 o 
  -1  -5   1      158.01      155.34      3.55 o 
   0  -5   1      609.24      603.05     11.92 o 
   1  -5   1      492.13      487.79     10.54 o 
   2  -5   1      113.82      115.23      3.26 o 
   3  -5   1       79.17       84.34      2.55 o 
   4  -5   1      242.40      273.32      9.11 o 
   5  -5   1        2.07       -1.88      2.46 o 
   6  -5   1       62.04       63.24      4.20 o 
  -6  -4   1        0.85        1.63      1.91 o 
  -5  -4   1       24.62       24.99      2.02 o 
  -4  -4   1       85.98       89.58      3.03 o 
  -3  -4   1      148.15      147.43      3.92 o 
  -2  -4   1       64.91       69.67      2.11 o 
  -1  -4   1     1602.64     1682.99     45.78 o 
   0  -4   1      776.14      807.05     15.67 o 
   1  -4   1      292.66      284.27      5.82 o 
   2  -4   1      277.51      258.11      5.40 o 
   3  -4   1      492.29      515.86     10.35 o 
   4  -4   1        0.70        1.70      1.68 o 
   5  -4   1        0.58        1.01      1.95 o 
   6  -4   1       21.59       21.23      2.89 o 
  -6  -3   1        4.30        5.23      2.00 o 
  -5  -3   1       12.51       14.03      1.77 o 
  -4  -3   1      143.99      142.83      3.78 o 
  -3  -3   1      603.27      619.54     12.48 o 
  -2  -3   1     1216.66     1249.01     30.01 o 
  -1  -3   1      158.79      172.81      3.61 o 
   0  -3   1       88.08       85.17      2.46 o 
   1  -3   1      405.93      424.23      8.35 o 
   2  -3   1     1241.55     1219.45     23.46 o 
   3  -3   1      628.38      648.74     12.79 o 
   4  -3   1       82.37       92.77      3.30 o 
   5  -3   1       52.41       47.78      3.28 o 
   6  -3   1       34.46       28.19      2.74 o 
  -6  -2   1        0.54        1.14      1.99 o 
  -5  -2   1        6.64        8.80      1.58 o 
  -4  -2   1      188.99      183.67      4.53 o 
  -3  -2   1      355.25      345.60      7.21 o 
  -2  -2   1     1146.79     1119.46     21.81 o 
  -1  -2   1    13568.87    13327.90    256.17 o 
   0  -2   1     1450.50     1645.33     31.39 o 
   1  -2   1     1649.02     1757.91     33.55 o 
   2  -2   1     2112.94     2218.10     57.79 o 
   3  -2   1      793.26      777.08     11.68 o 
   4  -2   1      367.65      341.90     15.61 o 
   5  -2   1        3.39        2.34      1.58 o 
   6  -2   1       10.06       12.69      3.83 o 
   7  -2   1        4.98       15.93      4.99 o 
  -7  -1   1        1.90       -2.15      3.52 o 
  -6  -1   1        7.40        9.76      1.93 o 
  -5  -1   1       16.40       14.65      1.64 o 
  -4  -1   1       16.99       17.87      1.35 o 
  -3  -1   1     1165.13     1130.15     22.16 o 
  -2  -1   1     2320.58     2278.50     43.97 o 
   0  -1   1      623.06      679.25     18.20 o 
   1  -1   1     1831.39     1947.18     33.90 o 
   2  -1   1        9.30        8.09      0.55 o 
   3  -1   1      293.36      278.48      5.69 o 
   4  -1   1      572.10      606.19     10.08 o 
   5  -1   1     1398.27     1475.21     43.04 o 
   6  -1   1       13.64       19.84      4.22 o 
   7  -1   1        5.92        9.11      4.73 o 
  -7   0   1       12.76       16.94      4.39 o 
  -6   0   1        3.62        4.60      3.40 o 
  -5   0   1        6.32        4.61      1.54 o 
  -4   0   1        4.56        3.52      0.77 o 
  -3   0   1      506.72      492.31     10.00 o 
  -2   0   1     2896.19     2875.19     96.12 o 
   0   0   1       74.40       -0.07      0.05 o 
   1   0   1        6.96        9.02      0.46 o 
   2   0   1      203.91      200.10      3.41 o 
   3   0   1       89.92       89.17      2.11 o 
   4   0   1      693.22      690.74     11.37 o 
   5   0   1      263.39      275.63      6.65 o 
   6   0   1      158.21      169.95      8.34 o 
   7   0   1        1.89        0.56      4.48 o 
  -7   1   1       16.87       20.46      4.77 o 
  -6   1   1       47.39       45.22      4.51 o 
  -5   1   1       27.30       24.93      2.63 o 
  -4   1   1        3.15        3.19      1.10 o 
  -3   1   1        3.95        2.10      1.08 o 
  -2   1   1     2654.10     2714.41     72.25 o 
  -1   1   1     8559.25     5876.38    101.52 o 
   0   1   1      913.72      959.26     25.58 o 
   1   1   1     6348.84     6591.87    207.21 o 
   2   1   1       53.88       41.64      2.18 o 
   3   1   1        9.08       11.56      1.03 o 
   4   1   1       33.55       35.33      1.92 o 
   5   1   1        0.97        1.69      1.53 o 
   6   1   1       24.84       22.07      4.04 o 
  -7   2   1        0.11        1.94      4.36 o 
  -6   2   1        2.19       -0.80      3.47 o 
  -5   2   1       12.21        9.90      1.31 o 
  -4   2   1      110.85      107.89      2.95 o 
  -3   2   1       46.83       38.35      4.26 o 
  -2   2   1       60.93       75.67      2.83 o 
  -1   2   1    14032.67    13149.69    349.84 o 
   0   2   1    27621.71    27800.42    737.95 o 
   1   2   1      550.99      550.53     10.85 o 
   2   2   1      292.94      269.11      5.64 o 
   3   2   1       48.80       46.61      1.87 o 
   4   2   1       71.75       60.52      2.37 o 
   5   2   1        1.01       -0.45      1.53 o 
   6   2   1       25.36       19.20      3.83 o 
  -7   3   1        4.59        6.09      4.67 o 
  -6   3   1       18.24       20.11      2.50 o 
  -5   3   1        7.96       11.05      1.79 o 
  -4   3   1      126.46      126.96      2.68 o 
  -3   3   1      250.20      265.35     11.15 o 
  -2   3   1       22.85       32.65      1.89 o 
  -1   3   1      878.27      877.27     23.69 o 
   0   3   1     1927.86     1965.93     52.39 o 
   1   3   1     2110.79     2036.61     39.34 o 
   2   3   1      569.15      530.78     10.70 o 
   3   3   1      359.17      330.30      7.12 o 
   4   3   1      168.07      159.27      4.29 o 
   5   3   1        0.89        2.39      1.71 o 
   6   3   1       90.13       86.07      5.72 o 
  -6   4   1       42.47       48.39      3.77 o 
  -5   4   1       96.99      111.24      4.71 o 
  -4   4   1      127.10      131.34      3.55 o 
  -3   4   1      359.49      392.18      8.17 o 
  -2   4   1      143.38      151.11      5.87 o 
  -1   4   1      601.58      664.74     13.08 o 
   0   4   1        2.54        3.46      0.68 o 
   1   4   1      504.15      491.46      9.71 o 
   2   4   1      344.27      333.18      7.46 o 
   3   4   1      328.00      304.37      9.68 o 
   4   4   1       31.56       25.13      1.96 o 
   5   4   1        0.02        0.01      1.90 o 
  -6   5   1       74.25       90.40      5.08 o 
  -5   5   1      150.37      154.33      6.13 o 
  -4   5   1      134.89      149.11      3.94 o 
  -3   5   1      192.02      210.40      4.90 o 
  -2   5   1     1091.80     1188.08     23.16 o 
  -1   5   1      256.96      240.22      5.25 o 
   0   5   1       71.93       76.32      2.19 o 
   1   5   1       25.96       24.69      1.98 o 
   2   5   1      392.74      382.50     11.28 o 
   3   5   1       19.89       21.49      1.83 o 
   4   5   1        5.04        2.72      1.60 o 
   5   5   1       21.46       21.11      2.21 o 
  -6   6   1        2.11       -0.14      3.14 o 
  -5   6   1        1.02       -2.92      2.51 o 
  -4   6   1       42.69       50.05      2.57 o 
  -3   6   1      214.25      229.61      5.45 o 
  -2   6   1      528.72      548.10     11.49 o 
  -1   6   1      465.35      469.56      9.63 o 
   0   6   1       37.22       40.40      1.85 o 
   1   6   1      198.73      208.43      7.01 o 
   2   6   1        1.14        3.50      1.98 o 
   3   6   1        4.38        5.95      2.48 o 
   4   6   1       10.75       13.12      2.16 o 
  -5   7   1        2.62        0.39      3.01 o 
  -4   7   1        0.16        0.45      2.71 o 
  -3   7   1       20.61       23.90      2.03 o 
  -2   7   1       55.92       62.48      2.66 o 
  -1   7   1      136.09      135.07      3.69 o 
   0   7   1       39.67       35.92      2.72 o 
   1   7   1        2.51        0.35      1.97 o 
   2   7   1       16.24       18.53      2.63 o 
   3   7   1       10.08       12.01      2.75 o 
  -4   8   1        0.30       -1.47      3.38 o 
  -3   8   1        7.10        6.78      2.12 o 
  -2   8   1        2.70        6.13      1.84 o 
  -1   8   1       28.04       32.48      2.78 o 
   0   8   1      220.43      196.57      7.08 o 
   1   8   1       32.80       31.50      3.34 o 
   2   8   1        0.45        3.55      2.60 o 
  -2   9   1        0.83       -0.08      2.15 o 
  -1   9   1       27.51       31.46      3.41 o 
   0   9   1       21.21       23.71      3.56 o 
  -1  -9   2        4.77        1.52      2.52 o 
   0  -9   2        0.32        1.58      2.51 o 
   1  -9   2        9.35        7.95      2.87 o 
   2  -9   2        2.35        3.31      2.83 o 
  -3  -8   2        0.48        2.49      2.96 o 
  -2  -8   2       30.94       35.35      3.22 o 
  -1  -8   2       14.42       17.18      2.75 o 
   0  -8   2        0.10        1.04      2.09 o 
   1  -8   2        0.33       -0.04      1.59 o 
   2  -8   2        8.27        9.46      1.80 o 
   3  -8   2       35.16       40.26      3.73 o 
   4  -8   2        5.22        7.83      3.37 o 
  -4  -7   2        0.17        3.53      3.08 o 
  -3  -7   2      208.53      173.72      6.58 o 
  -2  -7   2        3.67        5.26      2.43 o 
  -1  -7   2       62.12       59.84      3.41 o 
   0  -7   2       37.28       34.24      1.82 o 
   1  -7   2        7.91        5.94      1.40 o 
   2  -7   2       63.16       68.30      2.65 o 
   3  -7   2        3.57        2.18      2.69 o 
   4  -7   2       41.47       45.06      3.79 o 
   5  -7   2       25.14       33.04      4.07 o 
  -5  -6   2        0.02        0.69      2.81 o 
  -4  -6   2        0.12       -1.62      2.31 o 
  -3  -6   2        1.01        2.96      2.04 o 
  -2  -6   2      363.72      337.34     10.32 o 
  -1  -6   2      179.99      167.62      5.70 o 
   0  -6   2      194.07      186.46      4.27 o 
   1  -6   2       27.63       24.40      1.36 o 
   2  -6   2       11.67       14.99      1.34 o 
   3  -6   2      418.37      433.95     13.29 o 
   4  -6   2       11.79       17.57      2.99 o 
   5  -6   2       12.79       15.03      2.95 o 
  -5  -5   2        2.41        3.57      1.87 o 
  -4  -5   2       11.81       15.43      1.70 o 
  -3  -5   2        0.89        2.43      1.86 o 
  -2  -5   2      250.22      239.78      7.52 o 
  -1  -5   2      374.24      355.02      7.27 o 
   0  -5   2      486.36      473.35      9.49 o 
   1  -5   2      430.96      401.24      8.13 o 
   2  -5   2       38.35       37.51      1.64 o 
   3  -5   2       17.85       22.77      2.66 o 
   4  -5   2      292.74      301.01      9.72 o 
   5  -5   2       38.13       38.61      3.32 o 
   6  -5   2        0.64       -1.29      2.77 o 
  -6  -4   2        1.89        2.34      1.92 o 
  -5  -4   2       52.00       54.78      2.66 o 
  -4  -4   2        1.77        4.32      1.32 o 
  -3  -4   2       23.88       21.33      1.94 o 
  -2  -4   2       45.61       62.00      2.87 o 
  -1  -4   2     1257.06     1340.34     25.77 o 
   0  -4   2      582.71      606.57     11.89 o 
   1  -4   2     1397.82     1449.07     27.83 o 
   2  -4   2      903.15      920.64     18.27 o 
   3  -4   2      120.19      122.49      3.14 o 
   4  -4   2      193.28      184.05      6.35 o 
   5  -4   2        3.47        1.98      1.97 o 
   6  -4   2        2.07        1.88      2.28 o 
  -6  -3   2       19.56       20.44      2.24 o 
  -5  -3   2       42.50       47.44      2.45 o 
  -4  -3   2      232.50      232.06      5.32 o 
  -3  -3   2       13.12       16.01      1.71 o 
  -2  -3   2      974.77     1042.67     29.57 o 
  -1  -3   2        7.30       14.26      2.19 o 
   0  -3   2     1579.11     1745.41     33.35 o 
   1  -3   2      893.26      924.30     17.81 o 
   2  -3   2     1108.13     1105.19     21.27 o 
   3  -3   2      384.41      423.69      8.48 o 
   4  -3   2      685.53      720.08     20.53 o 
   5  -3   2      117.37      112.24      4.67 o 
   6  -3   2       23.89       25.50      2.37 o 
  -6  -2   2        6.66        7.80      1.82 o 
  -5  -2   2       40.61       40.44      3.58 o 
  -4  -2   2      214.13      203.47      4.76 o 
  -3  -2   2      581.35      569.00     16.54 o 
  -2  -2   2       61.05       53.56      2.12 o 
  -1  -2   2      892.31      923.38     24.81 o 
   0  -2   2     1223.62     1393.28     26.60 o 
   1  -2   2      783.15      819.77     15.73 o 
   2  -2   2     1573.55     1616.94     33.56 o 
   3  -2   2      785.22      814.69     12.17 o 
   4  -2   2        3.31        2.25      1.22 o 
   5  -2   2       23.85       27.02      2.53 o 
   6  -2   2       76.06       63.53      5.25 o 
  -6  -1   2        2.39        3.62      1.83 o 
  -5  -1   2       24.57       23.56      1.74 o 
  -4  -1   2      239.24      225.83      5.16 o 
  -3  -1   2     2828.23     2900.87     56.03 o 
  -2  -1   2     1269.62     1356.23     38.09 o 
  -1  -1   2      395.78      419.48     11.38 o 
   0  -1   2      340.01      316.30      8.67 o 
   1  -1   2      897.08      976.81     18.92 o 
   2  -1   2     1036.47     1075.63     20.61 o 
   3  -1   2     1051.85     1038.32     20.03 o 
   4  -1   2       26.54       33.14      1.38 o 
   5  -1   2       12.23       10.49      2.90 o 
   6  -1   2       14.94       12.91      4.10 o 
  -6   0   2        2.86        2.26      1.86 o 
  -5   0   2        1.60        2.49      1.51 o 
  -4   0   2      535.67      538.98     11.13 o 
  -3   0   2      442.69      413.63      8.48 o 
  -2   0   2     6151.48     5854.38    112.63 o 
  -1   0   2     5342.48     5566.91    148.38 o 
   0   0   2      485.58      473.63      8.36 o 
   1   0   2       86.66       98.40      2.96 o 
   2   0   2     1087.89     1170.76     24.97 o 
   3   0   2     1071.47     1082.72     17.35 o 
   4   0   2      412.33      422.83      9.06 o 
   5   0   2       15.32       18.50      3.31 o 
   6   0   2       79.63       90.67      6.26 o 
  -6   1   2        0.40       -0.10      1.96 o 
  -5   1   2        3.92        4.67      1.07 o 
  -4   1   2       94.17       97.03      4.00 o 
  -3   1   2     1085.00     1120.23     30.38 o 
  -2   1   2      865.77      851.40     23.11 o 
  -1   1   2      323.48      310.10      5.69 o 
   0   1   2      415.25      435.29     11.80 o 
   1   1   2      205.84      184.48      4.14 o 
   2   1   2        5.39        6.65      0.84 o 
   3   1   2      187.59      179.10      3.58 o 
   4   1   2      975.10      961.95     19.32 o 
   5   1   2      789.85      813.02     16.82 o 
   6   1   2        5.81        0.08      3.74 o 
  -6   2   2        5.17        6.55      1.65 o 
  -5   2   2       13.17       10.84      1.35 o 
  -4   2   2       58.21       56.13      3.29 o 
  -3   2   2      402.35      389.57      7.37 o 
  -2   2   2      789.04      688.22     18.99 o 
  -1   2   2     1840.99     1898.10     50.69 o 
   0   2   2      194.56      186.86      5.42 o 
   1   2   2      265.14      250.51      6.45 o 
   2   2   2      349.92      317.51      6.62 o 
   3   2   2       83.07       80.76      2.48 o 
   4   2   2      309.57      304.44     10.41 o 
   5   2   2      219.69      212.42      8.75 o 
   6   2   2       24.47       23.42      3.85 o 
  -7   3   2        6.48        3.38      4.61 o 
  -6   3   2       13.77       17.27      2.44 o 
  -5   3   2      118.82      104.00      2.64 o 
  -4   3   2       66.34       59.05      2.29 o 
  -3   3   2        2.71        7.21      1.46 o 
  -2   3   2     2562.06     2842.60     75.83 o 
  -1   3   2     1486.26     1524.38     40.87 o 
   0   3   2     1492.49     1498.59     40.14 o 
   1   3   2     1279.74     1287.13     25.06 o 
   2   3   2      218.48      204.73      4.77 o 
   3   3   2        9.96        9.05      1.26 o 
   4   3   2        3.12        4.81      1.52 o 
   5   3   2        0.40        1.75      1.77 o 
   6   3   2       18.76       19.32      3.74 o 
  -6   4   2        1.93        2.99      2.21 o 
  -5   4   2       25.77       30.17      2.01 o 
  -4   4   2      148.47      141.09      3.82 o 
  -3   4   2       76.67       73.17      3.48 o 
  -2   4   2       87.29       78.33      3.34 o 
  -1   4   2     3598.29     3865.91    102.82 o 
   0   4   2     2481.22     2532.67     67.59 o 
   1   4   2      399.24      384.25      7.73 o 
   2   4   2      261.32      246.26      5.53 o 
   3   4   2      214.80      207.49      5.58 o 
   4   4   2       24.59       18.40      1.81 o 
   5   4   2       12.60       10.86      2.09 o 
  -6   5   2        3.52        8.84      2.59 o 
  -5   5   2        5.48        5.46      2.34 o 
  -4   5   2       54.45       53.45      2.48 o 
  -3   5   2      116.89      125.14      4.79 o 
  -2   5   2       14.94       23.33      1.55 o 
  -1   5   2      131.09      138.22      3.41 o 
   0   5   2      309.64      306.16      6.45 o 
   1   5   2      474.20      439.85     12.67 o 
   2   5   2      279.32      259.80      8.18 o 
   3   5   2      204.05      201.59      5.10 o 
   4   5   2       67.67       54.56      2.77 o 
   5   5   2       13.82       14.03      2.30 o 
  -6   6   2        6.29        9.38      3.26 o 
  -5   6   2       17.65       21.72      3.01 o 
  -4   6   2       31.74       36.49      2.23 o 
  -3   6   2      229.70      244.92      5.79 o 
  -2   6   2      206.76      206.00      4.94 o 
  -1   6   2      195.68      204.09      4.78 o 
   0   6   2       11.92       11.79      1.24 o 
   1   6   2       38.68       43.59      3.10 o 
   2   6   2       85.81       83.00      4.11 o 
   3   6   2       58.70       55.12      3.88 o 
   4   6   2       14.27       12.50      2.31 o 
  -5   7   2       11.99       13.42      3.32 o 
  -4   7   2       78.13       89.76      3.56 o 
  -3   7   2      112.30      119.08      3.91 o 
  -2   7   2      315.74      304.86      6.93 o 
  -1   7   2       48.05       45.37      4.00 o 
   0   7   2       41.49       39.56      3.01 o 
   1   7   2        2.99        5.85      2.28 o 
   2   7   2        6.70        8.37      2.75 o 
   3   7   2        1.44        2.55      2.77 o 
  -4   8   2        4.77        7.57      3.19 o 
  -3   8   2       77.80       80.53      3.60 o 
  -2   8   2       97.37       91.06      3.58 o 
  -1   8   2       57.32       55.88      4.65 o 
   0   8   2        6.44        8.57      2.66 o 
   1   8   2        2.16        4.19      2.65 o 
   2   8   2        3.15        3.43      2.84 o 
  -2   9   2        6.03        5.24      2.20 o 
  -1   9   2       23.54       23.08      3.79 o 
   0   9   2        5.67        7.23      3.19 o 
  -1  -9   3        2.28        0.09      2.55 o 
   0  -9   3       36.94       40.37      3.56 o 
   1  -9   3       48.18       48.53      2.58 o 
   2  -9   3        0.55       -2.55      2.71 o 
  -2  -8   3        9.65       11.60      2.62 o 
  -1  -8   3        2.57        2.10      2.22 o 
   0  -8   3        4.96        6.96      2.16 o 
   1  -8   3       53.65       58.28      4.46 o 
   2  -8   3      239.87      244.23      8.56 o 
   3  -8   3        2.71        2.78      2.78 o 
   4  -8   3        2.02       -0.42      3.53 o 
  -4  -7   3       13.07       17.35      3.37 o 
  -3  -7   3       53.40       55.67      3.88 o 
  -2  -7   3       85.39       87.11      4.27 o 
  -1  -7   3       34.28       32.73      2.56 o 
   0  -7   3        0.48        2.97      1.29 o 
   1  -7   3       35.60       33.73      1.78 o 
   2  -7   3       23.00       27.59      1.87 o 
   3  -7   3      155.14      174.25      6.81 o 
   4  -7   3        5.06       17.19      3.14 o 
   5  -7   3        0.22        2.01      3.14 o 
  -5  -6   3        4.89        1.74      3.13 o 
  -4  -6   3       16.40       17.02      3.04 o 
  -3  -6   3       12.21       11.99      2.51 o 
  -2  -6   3      310.56      316.58      9.78 o 
  -1  -6   3       64.67       67.44      3.26 o 
   0  -6   3       30.98       31.15      1.65 o 
   1  -6   3       11.75        8.69      1.14 o 
   2  -6   3       14.29       13.68      1.34 o 
   3  -6   3      187.16      192.59      7.08 o 
   4  -6   3       16.94       17.71      2.72 o 
   5  -6   3        3.77        4.25      2.72 o 
  -5  -5   3       30.91       31.74      2.13 o 
  -4  -5   3       51.60       49.13      2.40 o 
  -3  -5   3      298.39      293.90      9.15 o 
  -2  -5   3       24.03       21.41      2.12 o 
  -1  -5   3      547.64      535.41     10.68 o 
   0  -5   3      282.12      293.79      6.11 o 
   1  -5   3        6.51        5.31      0.89 o 
   2  -5   3       63.17       71.72      2.21 o 
   3  -5   3       13.70       12.49      2.15 o 
   4  -5   3      332.74      337.79     10.68 o 
   5  -5   3       13.49       16.49      2.86 o 
   6  -5   3        8.24        9.33      2.81 o 
  -6  -4   3        7.21       12.46      3.38 o 
  -5  -4   3        1.60        2.52      1.50 o 
  -4  -4   3        8.75       11.73      1.36 o 
  -3  -4   3       15.30       13.03      1.18 o 
  -2  -4   3      509.93      499.96     10.05 o 
  -1  -4   3     1072.86     1080.42     29.86 o 
   0  -4   3     1244.27     1270.34     24.45 o 
   1  -4   3      315.73      320.47      6.49 o 
   2  -4   3      152.46      182.91      3.95 o 
   3  -4   3      631.55      630.47     18.11 o 
   4  -4   3        4.81        5.62      1.82 o 
   5  -4   3       88.79       93.53      4.35 o 
   6  -4   3        8.74       14.64      2.89 o 
  -6  -3   3        4.94        7.68      2.71 o 
  -5  -3   3        7.20        8.59      1.52 o 
  -4  -3   3      173.85      194.16      4.61 o 
  -3  -3   3        0.69       -0.68      0.82 o 
  -2  -3   3      517.41      485.40     17.10 o 
  -1  -3   3      817.92      840.72     16.26 o 
   0  -3   3     1843.57     1942.55     37.12 o 
   1  -3   3      731.63      759.44     14.68 o 
   2  -3   3      211.50      197.83      4.10 o 
   3  -3   3       52.14       52.97      1.61 o 
   4  -3   3      123.37      115.83      4.38 o 
   5  -3   3       29.29       26.30      2.47 o 
   6  -3   3        2.97        3.91      3.70 o 
  -6  -2   3        5.03        7.74      2.75 o 
  -5  -2   3      164.54      168.43      4.30 o 
  -4  -2   3        7.71        7.40      1.07 o 
  -3  -2   3       93.69       90.35      2.44 o 
  -2  -2   3       75.49       71.07      1.43 o 
  -1  -2   3      953.59      970.19     18.67 o 
   0  -2   3     1030.44     1096.42     21.01 o 
   1  -2   3     3145.17     3434.94     65.49 o 
   2  -2   3     3193.09     3308.90     63.01 o 
   3  -2   3      201.46      212.26      3.42 o 
   4  -2   3      227.60      211.12      6.71 o 
   5  -2   3       33.75       40.87      2.31 o 
   6  -2   3        6.31        7.51      3.88 o 
  -6  -1   3       44.94       51.07      2.63 o 
  -5  -1   3      169.60      168.53      4.40 o 
  -4  -1   3      244.10      240.20      5.37 o 
  -3  -1   3      124.19      164.98      3.73 o 
  -2  -1   3       40.83       51.86      1.58 o 
  -1  -1   3       34.62       37.39      1.14 o 
   0  -1   3      390.42      442.24      8.58 o 
   1  -1   3     3816.88     4012.44    109.43 o 
   2  -1   3     1597.04     1662.10     31.75 o 
   3  -1   3     1409.13     1475.10     28.29 o 
   4  -1   3      304.17      334.42      7.35 o 
   5  -1   3      138.29      123.81      6.51 o 
   6  -1   3        2.48        5.47      3.62 o 
  -6   0   3       11.01       13.07      1.96 o 
  -5   0   3       30.53       32.06      2.04 o 
  -4   0   3      332.50      320.13     11.30 o 
  -3   0   3      537.42      498.68     11.83 o 
  -2   0   3     1069.15     1095.15     21.31 o 
  -1   0   3      107.08      115.34      3.52 o 
   0   0   3      722.61      760.58     13.31 o 
   1   0   3     2108.72     2218.74     34.96 o 
   2   0   3     2004.19     2092.64     33.05 o 
   3   0   3      256.66      252.77      4.41 o 
   4   0   3       56.89       62.64      3.05 o 
   5   0   3        3.01        2.27      2.86 o 
   6   0   3       13.42       10.45      3.76 o 
  -6   1   3       21.55       21.47      2.98 o 
  -5   1   3       14.11       15.42      2.80 o 
  -4   1   3      464.73      474.37     13.70 o 
  -3   1   3     3558.11     3578.80     95.35 o 
  -2   1   3      368.00      371.55     10.54 o 
  -1   1   3      313.88      289.39      5.36 o 
   0   1   3        1.26        2.86      0.72 o 
   1   1   3        7.05       10.02      1.59 o 
   2   1   3      878.90      857.15     16.89 o 
   3   1   3      299.61      295.10      8.26 o 
   4   1   3       31.19       29.74      1.73 o 
   5   1   3        2.26        0.53      3.20 o 
   6   1   3        5.90        1.58      4.03 o 
  -6   2   3        3.33        0.32      1.31 o 
  -5   2   3        0.73        1.71      2.16 o 
  -4   2   3      369.30      407.10     12.16 o 
  -3   2   3      663.03      570.85     10.55 o 
  -2   2   3     2488.04     2359.06     63.16 o 
  -1   2   3      851.06      871.73     23.68 o 
   0   2   3      701.85      685.92     19.88 o 
   1   2   3       83.58       85.81      2.18 o 
   2   2   3      166.91      159.39      3.71 o 
   3   2   3     1049.91      974.80     25.69 o 
   4   2   3       66.92       69.54      2.83 o 
   5   2   3        2.71        7.12      3.32 o 
   6   2   3       39.44       40.70      4.90 o 
  -6   3   3        7.19        3.26      1.91 o 
  -5   3   3       10.94       12.53      1.87 o 
  -4   3   3       61.42       63.56      3.51 o 
  -3   3   3      249.60      218.52      7.08 o 
  -2   3   3      262.25      230.03      7.08 o 
  -1   3   3      441.17      441.84     12.42 o 
   0   3   3     1296.09     1298.39     34.94 o 
   1   3   3      447.13      416.49      8.52 o 
   2   3   3        2.83        4.18      0.97 o 
   3   3   3      194.20      202.42      4.93 o 
   4   3   3      665.14      647.19     13.48 o 
   5   3   3      106.19      101.65      3.82 o 
   6   3   3        2.78        1.14      3.49 o 
  -6   4   3        7.43        5.61      2.43 o 
  -5   4   3       24.23       26.46      1.96 o 
  -4   4   3       51.94       46.66      3.44 o 
  -3   4   3       39.20       46.41      2.92 o 
  -2   4   3      310.13      267.02      8.12 o 
  -1   4   3      681.63      686.75     19.03 o 
   0   4   3      208.55      208.24      6.57 o 
   1   4   3      325.75      302.98      9.04 o 
   2   4   3       60.97       48.17      2.08 o 
   3   4   3        9.74       15.00      1.55 o 
   4   4   3      121.04      119.65      6.27 o 
   5   4   3       38.96       38.80      2.67 o 
  -6   5   3        5.80        6.60      2.81 o 
  -5   5   3      177.25      172.95      5.96 o 
  -4   5   3       39.96       51.26      6.38 o 
  -3   5   3        8.84       12.42      2.18 o 
  -2   5   3      602.27      648.76     18.33 o 
  -1   5   3      223.09      226.21      7.21 o 
   0   5   3      333.25      323.63      9.71 o 
   1   5   3      232.74      227.89      7.35 o 
   2   5   3      212.37      202.50      9.86 o 
   3   5   3       26.01       23.89      1.98 o 
   4   5   3       21.04       16.87      2.04 o 
   5   5   3        5.08        5.64      2.43 o 
  -5   6   3       11.52       13.89      3.17 o 
  -4   6   3      121.79      119.46      3.74 o 
  -3   6   3        1.28        2.75      1.55 o 
  -2   6   3       53.48       51.51      3.98 o 
  -1   6   3      429.11      428.67      9.01 o 
   0   6   3      186.26      180.02      4.30 o 
   1   6   3      179.58      170.36      6.15 o 
   2   6   3      139.40      137.59      5.57 o 
   3   6   3      117.72      111.33      5.49 o 
   4   6   3        6.24        2.78      2.19 o 
  -5   7   3        0.52       -1.28      3.28 o 
  -4   7   3       17.98       17.65      2.54 o 
  -3   7   3       40.49       40.29      2.51 o 
  -2   7   3        9.37       11.34      1.79 o 
  -1   7   3        1.96        1.06      1.52 o 
   0   7   3       36.37       43.59      3.46 o 
   1   7   3       83.23       87.31      4.54 o 
   2   7   3       93.67       93.78      4.90 o 
   3   7   3       51.65       52.90      4.08 o 
  -4   8   3        4.71        4.69      3.58 o 
  -3   8   3      126.28      130.88      4.24 o 
  -2   8   3       61.96       56.59      3.16 o 
  -1   8   3       32.06       28.72      3.52 o 
   0   8   3        0.24        2.93      2.74 o 
   1   8   3        0.23        2.43      2.77 o 
   2   8   3       11.13       18.40      3.40 o 
  -1   9   3        7.03       12.17      3.76 o 
  -1  -9   4       34.22       31.05      3.23 o 
   0  -9   4       41.50       38.73      3.44 o 
   1  -9   4       26.50       20.26      3.10 o 
   2  -9   4       94.08       92.87      5.12 o 
  -3  -8   4        3.93        6.69      2.81 o 
  -2  -8   4        8.72        3.79      2.51 o 
  -1  -8   4       40.43       38.10      3.25 o 
   0  -8   4       63.79       64.22      3.97 o 
   1  -8   4       97.43       99.21      3.21 o 
   2  -8   4       97.23      103.66      5.27 o 
   3  -8   4       15.83       12.54      3.35 o 
   4  -8   4        1.47       -1.68      3.38 o 
  -4  -7   4       83.39       78.63      4.78 o 
  -3  -7   4        7.71       14.35      2.71 o 
  -2  -7   4       16.11       16.88      2.39 o 
  -1  -7   4        5.72        4.30      2.21 o 
   0  -7   4      137.66      128.98      3.43 o 
   1  -7   4      135.63      135.59      8.27 o 
   2  -7   4       18.31       21.00      2.53 o 
   3  -7   4      221.34      239.72      8.52 o 
   4  -7   4        0.72        3.85      2.83 o 
   5  -7   4        0.17       -1.38      2.93 o 
  -5  -6   4       13.92       14.28      3.43 o 
  -4  -6   4       97.68       96.13      4.85 o 
  -3  -6   4      194.98      199.68      6.99 o 
  -2  -6   4      100.56      116.67      4.70 o 
  -1  -6   4       50.77       51.69      2.01 o 
   0  -6   4        1.09        0.75      1.92 o 
   1  -6   4      363.96      386.52     10.65 o 
   2  -6   4      553.17      584.37     17.14 o 
   3  -6   4        2.98        4.88      2.19 o 
   4  -6   4       70.18       75.20      4.39 o 
   5  -6   4        0.20       -1.67      2.92 o 
  -5  -5   4        2.92        1.56      2.65 o 
  -4  -5   4       69.11       65.41      3.90 o 
  -3  -5   4      244.55      249.09      7.99 o 
  -2  -5   4      399.44      414.59     12.04 o 
  -1  -5   4      243.93      243.80      5.27 o 
   0  -5   4        2.69        1.41      0.82 o 
   1  -5   4       16.90       19.77      1.13 o 
   2  -5   4      165.45      177.77      8.59 o 
   3  -5   4      196.66      204.88      6.98 o 
   4  -5   4       45.55       46.03      3.67 o 
   5  -5   4       25.98       29.86      3.22 o 
   6  -5   4        0.14       -1.49      2.84 o 
  -6  -4   4       14.07       14.69      3.31 o 
  -5  -4   4        3.97        2.90      2.60 o 
  -4  -4   4        1.23        2.08      1.21 o 
  -3  -4   4      303.20      301.75      9.23 o 
  -2  -4   4      798.43      789.17     15.56 o 
  -1  -4   4      455.64      466.04      9.29 o 
   0  -4   4      195.46      180.39      5.16 o 
   1  -4   4      328.01      354.84      7.15 o 
   2  -4   4       31.12       34.49      1.32 o 
   3  -4   4      398.75      394.06     11.77 o 
   4  -4   4       18.35       24.05      2.44 o 
   5  -4   4       64.13       71.90      3.84 o 
   6  -4   4        0.96        1.56      2.63 o 
  -6  -3   4       30.68       38.19      3.62 o 
  -5  -3   4       60.83       60.66      4.02 o 
  -4  -3   4      139.66      134.69      4.47 o 
  -3  -3   4      169.50      149.73      3.48 o 
  -2  -3   4      335.80      292.64     17.61 o 
  -1  -3   4     1039.53     1048.18     20.23 o 
   0  -3   4     1603.27     1658.08     31.71 o 
   1  -3   4       18.39       11.66      0.65 o 
   2  -3   4      133.69      147.74      5.49 o 
   3  -3   4       37.80       35.49      2.24 o 
   4  -3   4      428.46      407.66     12.10 o 
   5  -3   4        2.22        3.26      1.80 o 
   6  -3   4       33.18       41.51      4.68 o 
  -6  -2   4       18.73       17.86      2.96 o 
  -5  -2   4       18.54       18.47      1.57 o 
  -4  -2   4       23.18       21.45      1.85 o 
  -3  -2   4        4.92       11.48      1.75 o 
  -2  -2   4      565.99      512.68      8.29 o 
  -1  -2   4     2862.19     2907.63     55.46 o 
   0  -2   4     4092.41     4206.25    122.89 o 
   1  -2   4      824.97      824.45     29.14 o 
   2  -2   4      720.49      870.34     24.22 o 
   3  -2   4      153.96      169.07      5.44 o 
   4  -2   4        1.26        0.33      1.41 o 
   5  -2   4       51.89       50.60      3.35 o 
   6  -2   4       18.14       22.52      4.31 o 
  -7  -1   4        0.25       -3.20      3.19 o 
  -6  -1   4        9.60       12.97      2.54 o 
  -5  -1   4       49.56       52.31      2.35 o 
  -4  -1   4      390.35      418.69      8.71 o 
  -3  -1   4        1.79        2.41      0.65 o 
  -2  -1   4      191.58      189.05      4.26 o 
  -1  -1   4     2442.77     2391.68    182.11 o 
   0  -1   4      956.07      998.65     19.23 o 
   1  -1   4     1576.53     1614.09     44.29 o 
   2  -1   4       50.32       43.69      1.18 o 
   3  -1   4       19.59       16.72      0.81 o 
   4  -1   4        2.87        0.30      1.12 o 
   5  -1   4       40.98       42.99      3.98 o 
   6  -1   4        6.62        6.58      3.74 o 
  -7   0   4        2.37        0.21      3.02 o 
  -6   0   4        1.66        3.37      2.54 o 
  -5   0   4      181.50      188.91      4.86 o 
  -4   0   4      102.61       72.47      2.40 o 
  -3   0   4      218.79      210.44      4.61 o 
  -2   0   4       40.70       44.71      2.02 o 
  -1   0   4       54.40       60.70      1.74 o 
   0   0   4     1527.74     1535.46     29.45 o 
   1   0   4     2857.09     3005.60     47.40 o 
   2   0   4     4521.02     4730.29    120.10 o 
   3   0   4       21.53       23.85      1.03 o 
   4   0   4        1.37       -0.23      2.51 o 
   5   0   4       13.79       17.80      3.38 o 
   6   0   4       11.61        8.04      3.86 o 
  -6   1   4       85.69       85.16      4.81 o 
  -5   1   4      138.30      135.17      5.23 o 
  -4   1   4      136.16      128.93      4.91 o 
  -3   1   4        9.79       22.52      1.86 o 
  -2   1   4      154.92      154.36      4.97 o 
  -1   1   4      372.22      388.34      6.00 o 
   0   1   4      464.44      493.87      7.99 o 
   1   1   4     3143.74     3251.16     51.16 o 
   2   1   4     1762.47     1766.32     38.95 o 
   3   1   4     1141.92     1163.35     31.47 o 
   4   1   4       11.60       13.27      1.66 o 
   5   1   4        4.75        2.21      3.31 o 
   6   1   4        5.21        6.40      4.28 o 
  -6   2   4        8.79        8.95      1.67 o 
  -5   2   4       22.92       30.23      2.96 o 
  -4   2   4      109.79      117.54      2.66 o 
  -3   2   4      627.87      560.78     10.39 o 
  -2   2   4     1084.35     1033.91     28.24 o 
  -1   2   4      147.54      141.03      4.68 o 
   0   2   4      331.60      363.50      7.42 o 
   1   2   4     1457.78     1498.63     23.77 o 
   2   2   4      386.50      395.61     10.02 o 
   3   2   4      106.13      105.58      5.44 o 
   4   2   4       22.94       25.47      1.82 o 
   5   2   4       10.89       12.97      3.35 o 
   6   2   4        2.32       -0.99      3.64 o 
  -6   3   4       45.55       35.99      2.43 o 
  -5   3   4       45.04       43.78      2.38 o 
  -4   3   4      343.48      354.25      7.16 o 
  -3   3   4     1143.06     1151.95     31.62 o 
  -2   3   4      419.21      394.12     11.45 o 
  -1   3   4      322.08      320.37      9.36 o 
   0   3   4       87.59       87.11      3.36 o 
   1   3   4       22.61       24.73      1.32 o 
   2   3   4      190.54      195.97      4.65 o 
   3   3   4       24.43       26.37      1.83 o 
   4   3   4       61.10       61.39      3.05 o 
   5   3   4        1.00        0.63      3.35 o 
  -6   4   4        0.70        1.20      2.18 o 
  -5   4   4        6.44        2.22      2.57 o 
  -4   4   4      231.35      210.44      7.34 o 
  -3   4   4      213.28      217.03      7.27 o 
  -2   4   4      520.81      531.01     15.15 o 
  -1   4   4      374.66      403.63     11.81 o 
   0   4   4      958.06      956.78     26.25 o 
   1   4   4       73.65       70.58      2.37 o 
   2   4   4       44.13       57.22      7.75 o 
   3   4   4      279.10      269.25     10.39 o 
   4   4   4        4.97        6.94      1.87 o 
   5   4   4        7.27        8.78      2.42 o 
  -6   5   4        3.09        1.85      2.52 o 
  -5   5   4        2.71        3.41      1.80 o 
  -4   5   4        5.08        8.82      2.28 o 
  -3   5   4       29.71       33.29      2.89 o 
  -2   5   4       19.98       20.40      2.33 o 
  -1   5   4      360.99      371.14     11.22 o 
   0   5   4      520.74      503.64     14.55 o 
   1   5   4      235.95      219.99      7.30 o 
   2   5   4       14.64       18.26      1.73 o 
   3   5   4      128.97      134.72      4.08 o 
   4   5   4      121.27      114.63      4.03 o 
  -5   6   4        6.68        7.77      1.90 o 
  -4   6   4       60.85       62.13      3.14 o 
  -3   6   4        5.11        4.49      2.60 o 
  -2   6   4       54.91       51.15      3.61 o 
  -1   6   4      115.02      118.69      5.06 o 
   0   6   4       87.31       93.30      4.66 o 
   1   6   4       93.45       88.65      4.68 o 
   2   6   4        6.82        8.09      2.48 o 
   3   6   4        3.44        6.03      1.96 o 
   4   6   4       18.31       16.28      2.47 o 
  -5   7   4       59.26       49.69      4.35 o 
  -4   7   4        0.35        0.84      2.03 o 
  -3   7   4        0.97       -0.60      2.21 o 
  -2   7   4       66.37       65.14      7.49 o 
  -1   7   4       11.92       13.13      1.82 o 
   0   7   4       38.00       42.91      3.62 o 
   1   7   4       38.52       43.80      3.43 o 
   2   7   4      111.81      112.39      5.90 o 
   3   7   4        9.99       12.13      3.64 o 
  -3   8   4        3.34        3.81      2.19 o 
  -2   8   4        8.14        8.34      3.34 o 
  -1   8   4       20.76       16.67      3.25 o 
   0   8   4       16.04       15.42      3.32 o 
   1   8   4       57.47       59.22      4.39 o 
  -1  -9   5       58.31       63.36      4.68 o 
   0  -9   5       13.19       17.89      3.11 o 
   1  -9   5        3.31        3.22      2.80 o 
   2  -9   5        3.07        2.83      3.20 o 
  -3  -8   5       17.34       15.80      3.14 o 
  -2  -8   5       24.62       24.47      3.23 o 
  -1  -8   5       21.65       22.02      2.72 o 
   0  -8   5      218.41      218.47      5.29 o 
   1  -8   5      174.05      169.76      6.54 o 
   2  -8   5        4.57        3.40      2.83 o 
   3  -8   5        6.45        5.62      2.99 o 
   4  -8   5       13.46       15.26      3.61 o 
  -4  -7   5        0.75       -0.71      2.71 o 
  -3  -7   5        2.44        2.22      2.48 o 
  -2  -7   5       19.70       16.04      2.53 o 
  -1  -7   5      145.45      144.87      5.59 o 
   0  -7   5      239.84      246.36      5.59 o 
   1  -7   5      369.29      380.51     14.19 o 
   2  -7   5      202.95      204.71      7.26 o 
   3  -7   5        2.61        1.44      2.80 o 
   4  -7   5        3.08       -0.05      2.69 o 
   5  -7   5        1.18        0.72      3.41 o 
  -5  -6   5        1.22        3.82      3.28 o 
  -4  -6   5       25.61       36.53      3.25 o 
  -3  -6   5       30.80       38.65      3.02 o 
  -2  -6   5        0.60        1.94      1.89 o 
  -1  -6   5      143.95      147.17      3.69 o 
   0  -6   5      252.56      257.99      5.64 o 
   1  -6   5      531.16      544.09     15.67 o 
   2  -6   5      347.09      357.06     11.12 o 
   3  -6   5       37.06       36.09      2.90 o 
   4  -6   5       24.11       25.38      2.86 o 
   5  -6   5        0.46       -0.06      2.60 o 
  -5  -5   5      136.26      129.41      6.02 o 
  -4  -5   5      162.87      165.75      6.19 o 
  -3  -5   5      167.52      187.02      6.46 o 
  -2  -5   5       38.64       38.14      2.74 o 
  -1  -5   5        8.93       13.31      1.14 o 
   0  -5   5      315.00      325.46      6.75 o 
   1  -5   5       65.39       67.21      2.12 o 
   2  -5   5      387.61      393.73     11.86 o 
   3  -5   5      495.99      491.60     14.61 o 
   4  -5   5        3.73        7.95      2.22 o 
   5  -5   5        5.90        9.68      2.75 o 
   6  -5   5        1.12        1.35      2.93 o 
  -6  -4   5       14.96       10.36      2.96 o 
  -5  -4   5       82.45       75.72      4.56 o 
  -4  -4   5      276.29      258.11      5.82 o 
  -3  -4   5      354.10      347.24     10.31 o 
  -2  -4   5      548.97      561.51     11.32 o 
  -1  -4   5      490.97      499.55      9.97 o 
   0  -4   5      139.37      138.67      3.16 o 
   1  -4   5     1189.77     1279.39     24.61 o 
   2  -4   5      586.89      602.82     17.28 o 
   3  -4   5       91.01      100.91      4.06 o 
   4  -4   5       94.35      100.89      4.27 o 
   5  -4   5        5.19       12.35      2.30 o 
   6  -4   5        0.62        2.24      2.71 o 
  -6  -3   5        1.23       -0.42      2.72 o 
  -5  -3   5        8.36        6.46      2.04 o 
  -4  -3   5      134.64      125.72      3.25 o 
  -3  -3   5      492.51      465.45      7.68 o 
  -2  -3   5     1355.02     1315.74     50.98 o 
  -1  -3   5      668.49      661.34     15.79 o 
   0  -3   5      393.45      379.58      7.54 o 
   1  -3   5       62.21       66.00      1.72 o 
   2  -3   5       96.02       95.94      3.21 o 
   3  -3   5      183.36      165.15      5.50 o 
   4  -3   5      196.15      186.46      6.24 o 
   5  -3   5       49.24       57.31      3.31 o 
   6  -3   5        0.41       -2.81      3.68 o 
  -6  -2   5       44.73       42.84      3.40 o 
  -5  -2   5       13.88       12.60      2.36 o 
  -4  -2   5        0.93        1.05      0.97 o 
  -3  -2   5      715.44      656.56     10.61 o 
  -2  -2   5     1329.02     1246.05     24.07 o 
  -1  -2   5     1831.96     1835.38     35.17 o 
   0  -2   5      565.12      572.15     11.14 o 
   1  -2   5     1414.49     1503.94     28.89 o 
   2  -2   5      177.48      191.10      5.93 o 
   3  -2   5      115.67      111.71      4.02 o 
   4  -2   5      124.80      123.51      4.43 o 
   5  -2   5       73.03       75.48      3.86 o 
   6  -2   5        0.23        0.26      3.52 o 
  -7  -1   5       40.09       46.01      4.29 o 
  -6  -1   5       62.21       52.58      3.79 o 
  -5  -1   5      102.20       91.57      4.17 o 
  -4  -1   5       63.77       63.92      2.72 o 
  -3  -1   5      129.76      118.31      2.79 o 
  -2  -1   5      759.17      746.60     14.57 o 
  -1  -1   5     1079.03     1040.93     29.45 o 
   0  -1   5     2008.73     2062.48     39.40 o 
   1  -1   5      793.32      762.06     15.99 o 
   2  -1   5      560.35      607.15      9.81 o 
   3  -1   5      192.70      199.43      4.62 o 
   4  -1   5      121.39      108.17      3.15 o 
   5  -1   5       17.58       21.30      3.37 o 
   6  -1   5       14.47       17.00      4.52 o 
  -7   0   5       15.45       19.00      3.67 o 
  -6   0   5       32.37       33.77      3.35 o 
  -5   0   5       20.50       22.79      2.38 o 
  -4   0   5      118.75      115.16      6.17 o 
  -3   0   5       31.25       40.41      1.60 o 
  -2   0   5      128.44      116.69      5.24 o 
  -1   0   5     3355.53     3533.27    102.24 o 
   0   0   5     4573.05     4823.21     75.89 o 
   1   0   5      290.15      280.80      4.72 o 
   2   0   5      140.45      191.13      3.46 o 
   3   0   5        0.68        0.92      0.67 o 
   4   0   5        7.34        7.52      2.59 o 
   5   0   5       19.06       24.47      3.70 o 
   6   0   5       37.26       51.35      5.50 o 
  -7   1   5        3.00        8.09      3.34 o 
  -6   1   5       41.03       46.67      3.49 o 
  -5   1   5       56.92       59.44      3.56 o 
  -4   1   5      302.64      331.97     10.05 o 
  -3   1   5      162.99      166.63      5.64 o 
  -2   1   5      138.73      136.00      2.49 o 
  -1   1   5      922.54      939.20     16.61 o 
   0   1   5      816.77      821.88     13.18 o 
   1   1   5      615.26      617.19     10.03 o 
   2   1   5       82.00       66.28      1.65 o 
   3   1   5      250.94      245.28      9.38 o 
   4   1   5        0.00        1.37      2.45 o 
   5   1   5       13.67        6.46      3.22 o 
   6   1   5       23.78       27.21      4.52 o 
  -6   2   5        5.44        4.74      1.83 o 
  -5   2   5      195.11      198.41      4.99 o 
  -4   2   5      138.09      134.52      3.52 o 
  -3   2   5      306.44      299.06      6.00 o 
  -2   2   5       15.17       11.52      1.52 o 
  -1   2   5       11.77       12.57      1.40 o 
   0   2   5      948.09     1021.49     16.33 o 
   1   2   5     1295.79     1321.65     24.10 o 
   2   2   5     1276.19     1266.65     22.97 o 
   3   2   5       31.73       30.44      1.69 o 
   4   2   5       31.92       35.21      2.13 o 
   5   2   5        0.02        0.77      3.19 o 
   6   2   5        1.03        0.89      3.92 o 
  -6   3   5       30.30       37.55      2.83 o 
  -5   3   5       43.16       50.23      2.55 o 
  -4   3   5       97.71       91.41      4.43 o 
  -3   3   5       28.84       21.85      2.18 o 
  -2   3   5      460.15      414.97     12.11 o 
  -1   3   5       79.33       81.62      3.48 o 
   0   3   5       51.03       51.55      2.77 o 
   1   3   5     1575.26     1662.94     32.46 o 
   2   3   5      709.29      674.06     13.73 o 
   3   3   5      222.67      205.25      5.10 o 
   4   3   5        3.31        5.06      1.75 o 
   5   3   5        6.88        4.48      3.35 o 
  -6   4   5        8.01        8.22      2.34 o 
  -5   4   5        2.09        2.18      2.72 o 
  -4   4   5       57.95       52.16      3.87 o 
  -3   4   5      303.10      272.40      8.72 o 
  -2   4   5      488.12      475.75     13.83 o 
  -1   4   5      163.74      157.27      5.59 o 
   0   4   5       81.36       85.83      3.90 o 
   1   4   5      220.76      244.77      5.61 o 
   2   4   5       73.23       73.49      2.82 o 
   3   4   5       11.72       12.49      3.59 o 
   4   4   5       10.84        9.70      2.02 o 
   5   4   5       22.15       28.55      4.31 o 
  -6   5   5        4.84        3.70      2.93 o 
  -5   5   5       46.75       42.47      3.71 o 
  -4   5   5       30.79       33.63      2.99 o 
  -3   5   5      215.00      222.47      7.60 o 
  -2   5   5      188.18      198.56      6.93 o 
  -1   5   5      203.89      215.33      7.34 o 
   0   5   5       57.88       50.05      3.40 o 
   1   5   5       69.63       65.88      3.78 o 
   2   5   5       19.55       26.04      2.09 o 
   3   5   5        4.07        7.61      1.89 o 
   4   5   5       17.43       16.68      2.56 o 
  -5   6   5        0.07       -2.27      1.97 o 
  -4   6   5       50.58       48.38      3.52 o 
  -3   6   5       28.27       31.63      3.35 o 
  -2   6   5       75.02       85.20      4.60 o 
  -1   6   5      223.12      247.99      8.62 o 
   0   6   5      314.70      299.48      9.72 o 
   1   6   5        4.38        2.39      2.39 o 
   2   6   5        0.14       -0.81      2.52 o 
   3   6   5       46.39       53.04      2.92 o 
  -4   7   5        1.38       -0.47      2.02 o 
  -3   7   5        0.75        3.24      4.49 o 
  -2   7   5        4.56        5.66      1.96 o 
  -1   7   5       87.18       83.56      4.60 o 
   0   7   5      127.14      116.00      5.57 o 
   1   7   5       31.68       29.08      3.38 o 
   2   7   5       20.46       24.73      3.59 o 
  -3   8   5        1.25        0.45      2.65 o 
  -2   8   5        3.19        0.87      2.14 o 
  -1   8   5        4.28        8.97      3.61 o 
   0   8   5       20.14       22.04      3.64 o 
   1   8   5       13.77       18.28      3.71 o 
  -1  -9   6       32.69       35.74      3.70 o 
   1  -9   6        0.69        2.77      2.87 o 
   2  -9   6       45.46       46.91      4.20 o 
  -3  -8   6        5.65        5.19      2.95 o 
  -2  -8   6       96.25      104.24      5.13 o 
  -1  -8   6      124.38      142.84      5.96 o 
   0  -8   6       51.76       53.69      6.39 o 
   1  -8   6        5.98        3.20      2.54 o 
   2  -8   6       43.89       40.63      3.70 o 
   3  -8   6       17.75       15.00      3.53 o 
  -4  -7   6        0.10        2.71      2.87 o 
  -3  -7   6       25.94       28.52      3.34 o 
  -2  -7   6       62.17       67.73      4.33 o 
  -1  -7   6      282.48      295.98      9.34 o 
   0  -7   6       23.77       24.02      1.72 o 
   1  -7   6       33.60       34.52      2.69 o 
   2  -7   6       18.07       17.66      2.86 o 
   3  -7   6       20.60       21.96      2.90 o 
   4  -7   6       16.63       14.52      3.05 o 
  -5  -6   6       11.59       14.93      3.25 o 
  -4  -6   6        2.57       -0.83      2.71 o 
  -3  -6   6        2.26       -1.16      2.18 o 
  -2  -6   6       48.95       47.69      3.55 o 
  -1  -6   6      135.13      142.74      3.63 o 
   0  -6   6     1057.02     1099.23     34.41 o 
   1  -6   6      388.82      396.02      8.22 o 
   2  -6   6       65.37       61.27      3.57 o 
   3  -6   6        4.08        3.68      2.22 o 
   4  -6   6       16.61       18.04      3.01 o 
   5  -6   6       10.29        8.40      2.84 o 
  -5  -5   6        5.17       10.10      2.86 o 
  -4  -5   6        6.30        9.74      2.42 o 
  -3  -5   6       12.07       15.17      2.07 o 
  -2  -5   6        9.45        8.23      1.28 o 
  -1  -5   6      334.22      349.65      7.28 o 
   0  -5   6     1302.15     1381.59     36.53 o 
   1  -5   6     1196.69     1260.51     27.10 o 
   2  -5   6      352.39      343.95     10.54 o 
   3  -5   6       60.76       66.79      3.61 o 
   4  -5   6       13.14       18.38      2.68 o 
   5  -5   6        0.12        1.52      2.65 o 
  -6  -4   6        5.11        4.25      2.86 o 
  -5  -4   6       11.87       14.04      2.62 o 
  -4  -4   6      138.20      137.39      5.30 o 
  -3  -4   6      202.29      217.09      7.01 o 
  -2  -4   6      139.29      151.53      3.79 o 
  -1  -4   6      356.76      392.92      8.00 o 
   0  -4   6      714.64      755.97     14.77 o 
   1  -4   6     1693.12     1741.55     33.39 o 
   2  -4   6      370.37      387.12     11.54 o 
   3  -4   6      231.99      236.02      7.59 o 
   4  -4   6       48.71       58.65      3.55 o 
   5  -4   6        0.72        3.67      2.15 o 
   6  -4   6        0.61        1.27      2.61 o 
  -6  -3   6        4.67        3.55      2.81 o 
  -5  -3   6      210.85      189.05      6.75 o 
  -4  -3   6      351.93      350.38     10.56 o 
  -3  -3   6      618.04      622.72     12.40 o 
  -2  -3   6       94.87       87.42      2.49 o 
  -1  -3   6      207.29      219.77      4.72 o 
   0  -3   6       14.02       19.35      0.97 o 
   1  -3   6       18.38       15.52      1.84 o 
   2  -3   6     1217.23     1220.82     33.96 o 
   3  -3   6      535.69      502.47     14.58 o 
   4  -3   6       77.99       92.02      4.03 o 
   5  -3   6        1.91        5.70      1.75 o 
   6  -3   6        4.64        7.30      4.04 o 
  -6  -2   6       38.20       33.29      3.17 o 
  -5  -2   6      134.78      121.89      5.16 o 
  -4  -2   6      405.83      358.37     10.62 o 
  -3  -2   6      436.81      433.52      7.16 o 
  -2  -2   6     1717.14     1606.40     33.78 o 
  -1  -2   6     2036.30     2052.64     39.34 o 
   0  -2   6      548.32      614.26     12.01 o 
   1  -2   6      830.23      945.02     18.22 o 
   2  -2   6      623.36      617.42     17.45 o 
   3  -2   6      222.77      211.70      6.62 o 
   4  -2   6       81.87       84.75      2.85 o 
   5  -2   6       24.01       36.74      3.68 o 
   6  -2   6        3.30        5.89      3.71 o 
  -7  -1   6       18.98       18.47      3.71 o 
  -6  -1   6        2.39        2.65      2.62 o 
  -5  -1   6       13.99       11.85      2.00 o 
  -4  -1   6       82.95       76.70      3.64 o 
  -3  -1   6      711.68      685.30     11.07 o 
  -2  -1   6     1802.95     1767.94     75.43 o 
  -1  -1   6     2232.79     2296.67     71.28 o 
   0  -1   6      469.12      468.10      9.28 o 
   1  -1   6        0.02        0.74      0.55 o 
   2  -1   6        2.30        3.70      0.43 o 
   3  -1   6      204.92      188.18      4.47 o 
   4  -1   6      171.26      167.55      4.30 o 
   5  -1   6       63.40       65.96      5.02 o 
   6  -1   6        0.30        0.00      3.70 o 
  -7   0   6        0.15       -2.40      3.07 o 
  -6   0   6      128.02      116.75      5.30 o 
  -5   0   6       58.99       59.96      3.58 o 
  -4   0   6        3.97        3.62      1.53 o 
  -3   0   6      540.81      516.12     10.37 o 
  -2   0   6     1252.42     1230.46     23.79 o 
  -1   0   6     2906.58     3114.09     94.13 o 
   0   0   6      728.76      726.79     11.74 o 
   1   0   6      514.54      542.87      8.88 o 
   2   0   6        0.03        2.12      0.58 o 
   3   0   6       14.45       11.57      2.10 o 
   4   0   6      144.90      147.44      6.49 o 
   5   0   6       17.12       16.49      3.86 o 
   6   0   6        0.16       -1.55      4.18 o 
  -7   1   6       31.24       30.11      3.98 o 
  -6   1   6       78.00       75.35      4.77 o 
  -5   1   6      148.56      142.95      5.62 o 
  -4   1   6        0.17        0.62      1.59 o 
  -3   1   6       71.20       77.30      3.46 o 
  -2   1   6      637.70      613.40     11.15 o 
  -1   1   6      131.96      108.42      3.15 o 
   0   1   6     3352.17     3513.70     68.83 o 
   1   1   6      960.43      975.82     15.70 o 
   2   1   6      247.20      231.89      4.18 o 
   3   1   6       44.69       45.68      2.08 o 
   4   1   6       28.53       25.62      3.25 o 
   5   1   6       17.30       18.23      3.62 o 
   6   1   6        2.29        3.40      4.40 o 
  -7   2   6       16.83       25.09      5.20 o 
  -6   2   6        5.93       12.53      2.47 o 
  -5   2   6       59.68       60.55      3.75 o 
  -4   2   6      111.29      108.02      3.08 o 
  -3   2   6       79.64       72.26      2.33 o 
  -2   2   6        3.85        6.10      1.44 o 
  -1   2   6     1377.11     1255.89     34.09 o 
   0   2   6     1193.17     1205.95     19.31 o 
   1   2   6      417.95      386.71      7.86 o 
   2   2   6        5.17        6.09      0.82 o 
   3   2   6       34.25       34.70      2.35 o 
   4   2   6        5.62        7.89      3.13 o 
   5   2   6       12.58       14.97      4.03 o 
  -6   3   6       35.19       45.10      3.03 o 
  -5   3   6        6.73       10.88      3.10 o 
  -4   3   6      186.94      191.08      7.07 o 
  -3   3   6      190.49      190.49      6.60 o 
  -2   3   6        0.07       -1.53      1.62 o 
  -1   3   6      283.16      279.22      8.59 o 
   0   3   6       81.40       74.86      3.54 o 
   1   3   6      298.78      305.84      6.69 o 
   2   3   6      176.39      166.69      4.33 o 
   3   3   6      121.32      115.45      3.67 o 
   4   3   6        2.00        1.40      1.88 o 
   5   3   6       10.13        3.97      3.59 o 
  -6   4   6        0.23        1.02      3.08 o 
  -5   4   6       72.36       69.87      4.81 o 
  -4   4   6      111.94      106.02      4.89 o 
  -3   4   6      126.32      117.39      4.95 o 
  -2   4   6      106.81      107.70      4.77 o 
  -1   4   6        0.92        0.51      1.80 o 
   0   4   6      371.95      391.53     11.78 o 
   1   4   6       81.06       82.55      2.95 o 
   2   4   6      290.09      272.03      6.39 o 
   3   4   6       33.25       32.76      2.37 o 
   4   4   6       17.48       20.90      2.51 o 
  -6   5   6        1.11       -0.06      2.14 o 
  -5   5   6       16.25       16.78      3.08 o 
  -4   5   6       20.93       23.32      3.13 o 
  -3   5   6       83.22       75.70      4.20 o 
  -2   5   6      111.10      122.06      5.49 o 
  -1   5   6       56.97       56.97      3.82 o 
   0   5   6       24.55       27.48      2.71 o 
   1   5   6      335.61      326.36     10.41 o 
   2   5   6       58.14       60.99      3.15 o 
   3   5   6       36.82       36.98      2.74 o 
   4   5   6        5.95        8.72      3.06 o 
  -5   6   6        3.30        0.03      3.10 o 
  -4   6   6       18.83       15.17      2.93 o 
  -3   6   6       78.52       77.28      4.96 o 
  -2   6   6      102.59      111.11      5.37 o 
  -1   6   6       57.18       60.31      4.69 o 
   0   6   6        3.39        5.25      2.86 o 
   1   6   6       36.60       40.43      3.83 o 
   2   6   6        0.78        3.67      2.84 o 
   3   6   6        1.07       -0.05      2.39 o 
  -4   7   6        0.12       -1.95      2.30 o 
  -3   7   6       15.57       18.29      3.47 o 
  -2   7   6       89.70       88.51      5.63 o 
  -1   7   6       19.50       19.74      3.43 o 
   0   7   6       47.42       41.79      3.92 o 
   1   7   6       29.77       22.52      3.79 o 
   2   7   6        6.28        5.47      3.49 o 
  -3   8   6        1.06        0.23      2.27 o 
  -2   8   6        7.83        7.26      2.27 o 
  -1   8   6       93.59       94.11      5.81 o 
   0   8   6       22.72       19.86      3.92 o 
  -1  -9   7       38.28       39.63      3.56 o 
   1  -9   7        5.51        2.98      2.92 o 
   2  -9   7       18.93       17.60      3.67 o 
  -3  -8   7       61.98       72.35      5.26 o 
  -2  -8   7       36.23       47.75      3.86 o 
  -1  -8   7       78.87       83.76      4.47 o 
   0  -8   7        2.24        3.79      2.31 o 
   1  -8   7       10.79        9.54      2.77 o 
   2  -8   7       21.37       18.35      2.98 o 
   3  -8   7       43.98       53.75      4.07 o 
  -4  -7   7        9.77        6.87      3.02 o 
  -3  -7   7       87.47       90.31      5.19 o 
  -2  -7   7      333.89      347.99     10.91 o 
  -1  -7   7      237.35      271.45      8.77 o 
   0  -7   7       68.84       65.47      2.63 o 
   1  -7   7       11.05       10.57      2.45 o 
   2  -7   7       46.09       45.67      3.58 o 
   3  -7   7       26.47       25.33      3.11 o 
   4  -7   7       16.54       19.12      3.10 o 
  -5  -6   7        0.26       -2.22      3.16 o 
  -4  -6   7        0.12        0.71      2.58 o 
  -3  -6   7       29.94       31.41      3.13 o 
  -2  -6   7      490.88      517.63     14.97 o 
  -1  -6   7      534.46      544.85     11.11 o 
   0  -6   7      251.16      236.25      5.31 o 
   1  -6   7       10.35       13.09      2.06 o 
   2  -6   7       13.79       12.58      2.25 o 
   3  -6   7       24.56       22.05      2.69 o 
   4  -6   7       28.66       22.39      2.93 o 
   5  -6   7       33.04       37.60      3.74 o 
  -5  -5   7        8.75       13.99      2.98 o 
  -4  -5   7       15.37       19.90      2.57 o 
  -3  -5   7       78.28       68.38      3.67 o 
  -2  -5   7      135.28      127.55      3.57 o 
  -1  -5   7      521.65      522.87     10.58 o 
   0  -5   7      129.53      116.45      3.00 o 
   1  -5   7      392.60      391.95     11.83 o 
   2  -5   7       92.13       91.61      4.08 o 
   3  -5   7        1.63        2.95      1.92 o 
   4  -5   7       70.38       54.75      3.53 o 
   5  -5   7       37.46       35.27      3.40 o 
  -6  -4   7       23.77       32.44      3.73 o 
  -5  -4   7       25.41       33.15      3.25 o 
  -4  -4   7        9.08       12.39      2.21 o 
  -3  -4   7       48.34       54.87      3.13 o 
  -2  -4   7      113.60      112.78      3.57 o 
  -1  -4   7      444.99      440.84      8.95 o 
   0  -4   7     1965.32     2033.84     38.98 o 
   1  -4   7     1096.82     1102.98     21.32 o 
   2  -4   7      380.24      397.79     11.92 o 
   3  -4   7        7.57        9.51      1.85 o 
   4  -4   7        2.37        0.17      2.07 o 
   5  -4   7        7.56        3.53      2.56 o 
  -6  -3   7       17.00       28.86      3.22 o 
  -5  -3   7       23.62       24.04      2.65 o 
  -4  -3   7       99.37      101.48      4.49 o 
  -3  -3   7      133.73      139.75      6.59 o 
  -2  -3   7       12.31        9.42      1.06 o 
  -1  -3   7     1000.14     1071.65     20.83 o 
   0  -3   7     2576.36     2832.26     54.00 o 
   1  -3   7     1627.37     1689.41     32.34 o 
   2  -3   7      555.59      534.70     15.41 o 
   3  -3   7      185.47      197.25      6.56 o 
   4  -3   7       59.35       70.74      3.66 o 
   5  -3   7        1.01        0.98      1.75 o 
   6  -3   7        5.39        1.22      3.53 o 
  -6  -2   7        5.29        7.61      2.52 o 
  -5  -2   7       38.33       42.79      3.13 o 
  -4  -2   7      251.49      238.53      7.57 o 
  -3  -2   7      680.44      666.28     21.13 o 
  -2  -2   7      804.05      740.14     40.29 o 
  -1  -2   7      607.31      690.56     13.64 o 
   0  -2   7     1830.41     1936.82     43.11 o 
   1  -2   7     1207.28     1341.00     19.69 o 
   2  -2   7      449.50      454.94     13.19 o 
   3  -2   7      384.87      397.52     11.68 o 
   4  -2   7       74.61       79.95      2.90 o 
   5  -2   7       17.29       15.41      3.65 o 
   6  -2   7        1.23       -0.02      3.65 o 
  -6  -1   7        9.43        8.37      2.81 o 
  -5  -1   7      114.13      109.35      4.86 o 
  -4  -1   7      560.31      535.09     15.33 o 
  -3  -1   7      943.33      932.14     18.26 o 
  -2  -1   7      179.07      170.06      5.70 o 
  -1  -1   7     2070.48     2285.02     54.64 o 
   0  -1   7       30.76       23.82      0.95 o 
   1  -1   7       46.94       47.51      2.99 o 
   2  -1   7     1026.07     1000.70     20.07 o 
   3  -1   7      506.55      500.45     12.26 o 
   4  -1   7      127.74      133.48      6.71 o 
   5  -1   7        1.00       -0.53      3.05 o 
   6  -1   7        3.38       11.99      4.45 o 
  -7   0   7        1.60       -3.23      2.84 o 
  -6   0   7       17.47       22.76      3.16 o 
  -5   0   7      127.34      122.50      5.24 o 
  -4   0   7      215.22      209.63      6.92 o 
  -3   0   7      504.60      499.90     14.22 o 
  -2   0   7     2303.08     2356.39     45.20 o 
  -1   0   7     2491.50     2565.22     37.58 o 
   0   0   7     1636.26     1811.18     33.71 o 
   1   0   7      278.27      285.83      4.98 o 
   2   0   7      263.93      252.01      4.47 o 
   3   0   7      221.46      208.31      5.05 o 
   4   0   7       40.88       43.76      3.73 o 
   5   0   7       29.85       43.57      4.31 o 
   6   0   7        5.29        1.67      3.91 o 
  -7   1   7       24.79       18.70      3.88 o 
  -6   1   7        4.83        2.54      2.86 o 
  -5   1   7        4.33        3.67      2.03 o 
  -4   1   7       26.65       23.03      2.33 o 
  -3   1   7      433.59      426.39     12.49 o 
  -2   1   7     1860.63     1866.36     27.64 o 
  -1   1   7     1149.79     1144.16     22.28 o 
   0   1   7      823.43      865.40     14.01 o 
   1   1   7      137.56      152.10      3.04 o 
   2   1   7        1.74        1.92      0.79 o 
   3   1   7       63.14       67.23      4.14 o 
   4   1   7       87.70       83.53      5.09 o 
   5   1   7       21.03       25.24      3.92 o 
  -6   2   7      101.48      113.86      4.34 o 
  -5   2   7       95.75       97.29      3.41 o 
  -4   2   7        0.03        1.41      1.99 o 
  -3   2   7       50.86       50.14      2.07 o 
  -2   2   7      827.94      799.24     22.23 o 
  -1   2   7     1766.47     1747.75     47.15 o 
   0   2   7       37.60       30.86      4.79 o 
   1   2   7      475.01      482.65      8.13 o 
   2   2   7       57.48       60.83      1.86 o 
   3   2   7        1.52        0.94      1.35 o 
   4   2   7       35.20       31.97      3.61 o 
   5   2   7        0.54       -2.75      3.32 o 
  -6   3   7       71.30       80.38      6.14 o 
  -5   3   7       97.80       94.65      3.48 o 
  -4   3   7       66.00       58.81      3.84 o 
  -3   3   7       60.71       54.57      3.45 o 
  -2   3   7        8.15        8.40      1.82 o 
  -1   3   7      233.36      204.10      6.78 o 
   0   3   7     1275.03     1299.47     25.65 o 
   1   3   7      244.68      223.87      5.33 o 
   2   3   7      153.31      139.65      4.01 o 
   3   3   7        0.60        0.60      1.68 o 
   4   3   7        4.12        3.55      3.49 o 
   5   3   7       10.27       11.80      3.98 o 
  -6   4   7        4.54       10.21      3.52 o 
  -5   4   7       44.11       44.19      3.98 o 
  -4   4   7       73.47       68.89      4.48 o 
  -3   4   7       70.32       77.62      4.12 o 
  -2   4   7        3.05        0.72      1.95 o 
  -1   4   7      157.08      144.75      5.67 o 
   0   4   7      383.98      381.71     11.74 o 
   1   4   7      130.35      123.04      3.79 o 
   2   4   7       40.03       39.44      2.50 o 
   3   4   7       23.04       22.29      2.69 o 
   4   4   7        0.05        4.76      3.29 o 
  -6   5   7        1.04        3.94      3.74 o 
  -5   5   7        1.38        4.84      2.99 o 
  -4   5   7       38.68       35.09      3.26 o 
  -3   5   7      175.67      162.13      6.34 o 
  -2   5   7        7.32        3.35      2.31 o 
  -1   5   7        0.92        2.18      2.63 o 
   0   5   7        4.37       -0.23      2.66 o 
   1   5   7      143.91      142.70      6.10 o 
   2   5   7       38.94       40.54      2.60 o 
   3   5   7       32.29       35.54      2.92 o 
   4   5   7        0.36       -0.68      3.57 o 
  -5   6   7       14.02        7.65      3.52 o 
  -4   6   7       29.12       26.04      3.62 o 
  -3   6   7       20.17       21.66      3.52 o 
  -2   6   7      114.54      113.34      5.64 o 
  -1   6   7       24.30       23.92      3.35 o 
   0   6   7       13.70       15.78      3.08 o 
   1   6   7        1.53        5.80      3.37 o 
   2   6   7       49.82       51.43      4.42 o 
   3   6   7       11.67       13.33      3.00 o 
  -4   7   7        8.34        6.36      3.76 o 
  -3   7   7       19.43       22.83      3.76 o 
  -2   7   7       18.25       18.91      3.55 o 
  -1   7   7        8.88       10.45      3.76 o 
   0   7   7       10.38       10.64      3.23 o 
   1   7   7       16.81       18.83      3.89 o 
   2   7   7        2.45        0.02      4.07 o 
  -2   8   7        5.03        4.45      2.35 o 
  -1   8   7       26.69       26.82      4.10 o 
   0   8   7        4.38        4.15      4.16 o 
   1  -9   8       46.65       50.96      4.06 o 
  -3  -8   8        6.68       13.36      3.20 o 
  -2  -8   8        5.26        5.50      2.78 o 
  -1  -8   8       26.35       28.20      3.20 o 
   0  -8   8       61.39       57.60      4.09 o 
   1  -8   8       86.50       74.03      4.30 o 
   2  -8   8      108.68      103.43      5.24 o 
   3  -8   8       60.65       66.40      5.17 o 
  -4  -7   8       53.24       57.40      4.24 o 
  -3  -7   8       10.11       12.76      3.05 o 
  -2  -7   8       11.37       12.30      2.81 o 
  -1  -7   8       22.00       21.76      1.76 o 
   0  -7   8        0.40        1.01      1.92 o 
   1  -7   8       21.66       25.86      2.93 o 
   2  -7   8       74.16       72.70      4.27 o 
   3  -7   8      192.97      201.41      7.62 o 
   4  -7   8       51.11       45.95      4.11 o 
  -4  -6   8       23.17       31.25      3.56 o 
  -3  -6   8      374.04      386.05     11.84 o 
  -2  -6   8      216.43      227.35      7.61 o 
  -1  -6   8      199.22      197.97      4.73 o 
   0  -6   8        8.38        2.71      1.23 o 
   1  -6   8        0.34       -1.59      1.79 o 
   2  -6   8      102.09      102.87      4.73 o 
   3  -6   8       90.24       87.96      4.53 o 
   4  -6   8       50.83       54.93      4.30 o 
   5  -6   8        1.26        3.92      3.14 o 
  -5  -5   8        2.06        5.35      2.77 o 
  -4  -5   8       53.85       51.81      3.70 o 
  -3  -5   8      423.45      418.12     12.46 o 
  -2  -5   8     1097.24     1135.07     22.38 o 
  -1  -5   8      618.22      601.64     12.09 o 
   0  -5   8      208.47      186.73      4.26 o 
   1  -5   8        1.58       -0.89      1.62 o 
   2  -5   8        9.42       10.72      2.00 o 
   3  -5   8       52.40       47.68      3.32 o 
   4  -5   8       44.91       42.66      3.43 o 
   5  -5   8       32.77       40.64      3.58 o 
  -6  -4   8        2.95        1.94      3.14 o 
  -5  -4   8        1.74        4.31      2.71 o 
  -4  -4   8        1.06        2.06      2.03 o 
  -3  -4   8       50.33       46.96      3.32 o 
  -2  -4   8     1265.09     1260.06     24.67 o 
  -1  -4   8     1416.26     1382.36     26.80 o 
   0  -4   8      469.90      451.31      9.11 o 
   1  -4   8       62.27       51.94      2.90 o 
   2  -4   8        3.31        3.20      1.62 o 
   3  -4   8       19.97       16.54      2.12 o 
   4  -4   8       50.31       47.97      3.50 o 
   5  -4   8       75.54       74.31      4.12 o 
  -6  -3   8        3.09        0.50      2.59 o 
  -5  -3   8       85.54       82.95      4.26 o 
  -4  -3   8       54.18       56.52      3.29 o 
  -3  -3   8       48.33       46.64      2.09 o 
  -2  -3   8       23.48       18.20      2.04 o 
  -1  -3   8      929.88      952.04     18.64 o 
   0  -3   8      552.78      524.10     10.42 o 
   1  -3   8      907.68      881.80     24.86 o 
   2  -3   8      406.94      395.39     11.75 o 
   3  -3   8       35.37       42.15      2.92 o 
   4  -3   8      123.66       96.53      4.31 o 
   5  -3   8       67.19       55.15      5.95 o 
  -6  -2   8       36.98       44.50      3.71 o 
  -5  -2   8       54.04       49.62      3.38 o 
  -4  -2   8      268.99      255.48      8.15 o 
  -3  -2   8      138.89      143.62      3.60 o 
  -2  -2   8      167.91      176.50      4.19 o 
  -1  -2   8      285.35      293.96      6.22 o 
   0  -2   8     2330.99     2409.71     46.08 o 
   1  -2   8     1469.13     1610.90     91.50 o 
   2  -2   8      787.83      770.38     21.80 o 
   3  -2   8       26.03       31.92      1.85 o 
   4  -2   8       11.11       12.77      1.67 o 
   5  -2   8        3.58       -0.03      3.11 o 
  -6  -1   8       23.03       22.25      3.20 o 
  -5  -1   8       77.62       78.81      4.27 o 
  -4  -1   8      310.59      314.50      9.61 o 
  -3  -1   8      385.99      375.20      7.84 o 
  -2  -1   8       11.79       19.25      1.19 o 
  -1  -1   8      694.74      760.94     15.04 o 
   0  -1   8     1702.07     1811.96     23.68 o 
   1  -1   8     1293.53     1280.26     20.47 o 
   2  -1   8      528.83      521.97     10.89 o 
   3  -1   8      335.26      335.86      7.48 o 
   4  -1   8       74.20       74.94      5.12 o 
   5  -1   8       15.00       14.43      3.62 o 
  -6   0   8        0.55        2.71      2.48 o 
  -5   0   8       77.51       74.43      3.99 o 
  -4   0   8      100.51       89.57      4.02 o 
  -3   0   8     1390.80     1354.25     26.36 o 
  -2   0   8     1081.17     1110.26     21.72 o 
  -1   0   8      942.26     1097.64     16.40 o 
   0   0   8      361.99      383.72      7.52 o 
   1   0   8      520.61      557.56      9.26 o 
   2   0   8      352.81      369.49      6.34 o 
   3   0   8      268.50      261.38      6.09 o 
   4   0   8       82.58       90.37      5.27 o 
   5   0   8       27.40       34.59      4.54 o 
  -6   1   8        1.37        3.28      2.96 o 
  -5   1   8        4.46        6.00      2.51 o 
  -4   1   8      647.86      644.86     18.52 o 
  -3   1   8      370.84      368.23      6.02 o 
  -2   1   8     1210.00     1171.38     17.59 o 
  -1   1   8     1608.30     1727.82     33.39 o 
   0   1   8       12.80       10.89      1.18 o 
   1   1   8        7.64        8.16      0.96 o 
   2   1   8      382.39      389.19      7.31 o 
   3   1   8      272.70      287.10     10.05 o 
   4   1   8      106.55      116.73      6.28 o 
   5   1   8        1.66        1.76      3.37 o 
  -6   2   8        5.01        7.14      2.87 o 
  -5   2   8       26.21       31.79      2.34 o 
  -4   2   8       74.36       70.82      2.63 o 
  -3   2   8      456.46      453.27      8.73 o 
  -2   2   8     1148.37     1151.76     31.59 o 
  -1   2   8     2087.74     2111.84     40.70 o 
   0   2   8      595.26      583.50     14.58 o 
   1   2   8        1.35        2.18      0.96 o 
   2   2   8       82.41       75.90      2.88 o 
   3   2   8       66.24       75.49      4.86 o 
   4   2   8       12.63        9.82      3.46 o 
   5   2   8       23.10       27.95      4.60 o 
  -6   3   8        0.43       -0.18      2.53 o 
  -5   3   8        4.12        5.25      2.68 o 
  -4   3   8        5.73        4.87      2.36 o 
  -3   3   8      401.68      375.70     11.47 o 
  -2   3   8      320.56      296.08      9.26 o 
  -1   3   8      549.93      516.08     15.04 o 
   0   3   8      713.95      734.43     27.07 o 
   1   3   8       61.83       64.26      2.75 o 
   2   3   8        4.95        6.05      1.78 o 
   3   3   8        6.60        5.29      1.89 o 
   4   3   8       13.06       12.85      3.58 o 
  -6   4   8       48.20       42.27      4.41 o 
  -5   4   8       41.41       45.34      4.04 o 
  -4   4   8        0.96        1.41      2.65 o 
  -3   4   8       37.88       38.40      3.10 o 
  -2   4   8      593.54      541.27     15.91 o 
  -1   4   8      165.23      142.46      5.98 o 
   0   4   8       48.25       44.32      3.35 o 
   1   4   8      200.42      197.19      5.34 o 
   2   4   8       40.80       46.49      2.65 o 
   3   4   8        0.31        0.07      2.05 o 
   4   4   8        0.11       -4.76      3.35 o 
  -5   5   8       71.63       63.43      4.74 o 
  -4   5   8       36.70       36.69      3.71 o 
  -3   5   8        0.32       -3.63      2.42 o 
  -2   5   8       10.87        7.02      2.56 o 
  -1   5   8      115.92      114.32      5.83 o 
   0   5   8      150.23      148.30      6.42 o 
   1   5   8       80.88       79.84      5.40 o 
   2   5   8       34.01       33.27      4.73 o 
   3   5   8        5.49        4.23      2.58 o 
  -5   6   8       14.70       14.13      3.80 o 
  -4   6   8       35.46       27.94      3.83 o 
  -3   6   8       14.63        7.86      3.07 o 
  -2   6   8       41.48       42.98      4.20 o 
  -1   6   8       32.25       31.65      3.76 o 
   0   6   8       40.03       42.94      4.35 o 
   1   6   8       27.75       28.47      3.97 o 
   2   6   8       20.33       23.66      4.52 o 
  -4   7   8       12.61       15.26      3.83 o 
  -3   7   8       30.69       32.98      4.13 o 
  -2   7   8        5.84        2.80      3.82 o 
  -1   7   8       53.90       55.94      5.08 o 
   0   7   8        5.52        8.43      3.70 o 
   1   7   8       16.12       16.65      4.57 o 
  -2  -8   9        0.43        1.43      2.62 o 
   0  -8   9       59.62       60.96      4.32 o 
   1  -8   9       86.81       90.82      5.08 o 
   2  -8   9        2.34        0.86      3.02 o 
   3  -8   9        1.90        2.62      3.05 o 
  -4  -7   9       39.35       56.50      4.51 o 
  -3  -7   9       32.23       41.54      3.53 o 
  -2  -7   9        8.87        8.15      2.40 o 
  -1  -7   9       28.25       32.78      2.01 o 
   0  -7   9      120.25      118.34      5.30 o 
   1  -7   9      145.97      146.27      6.08 o 
   2  -7   9      173.51      161.68      6.46 o 
   3  -7   9       20.53       25.52      3.25 o 
   4  -7   9        2.76        9.62      3.34 o 
  -4  -6   9       11.10       19.31      3.07 o 
  -3  -6   9       23.77       23.84      2.83 o 
  -2  -6   9        1.74        3.67      2.24 o 
  -1  -6   9        0.28        1.46      1.36 o 
   0  -6   9       35.71       42.76      3.17 o 
   1  -6   9      332.24      350.12     11.10 o 
   2  -6   9      438.17      448.98     13.83 o 
   3  -6   9      205.05      199.50      7.49 o 
   4  -6   9       27.98       29.50      3.13 o 
  -5  -5   9       31.36       27.80      3.34 o 
  -4  -5   9       85.11       91.44      4.63 o 
  -3  -5   9        9.83        8.22      2.16 o 
  -2  -5   9      145.67      139.78      3.87 o 
  -1  -5   9       43.31       38.00      1.88 o 
   0  -5   9       13.28       11.37      1.20 o 
   1  -5   9       29.25       32.52      2.59 o 
   2  -5   9      237.49      225.32      7.60 o 
   3  -5   9      465.61      440.39     13.52 o 
   4  -5   9       87.49       88.39      4.47 o 
   5  -5   9        3.48        2.71      2.57 o 
  -5  -4   9        8.77       13.08      2.63 o 
  -4  -4   9      179.46      172.87      6.46 o 
  -3  -4   9      954.50      901.68     59.44 o 
  -2  -4   9      459.73      445.79      9.37 o 
  -1  -4   9      484.08      450.60      9.29 o 
   0  -4   9      146.04      134.82      3.32 o 
   1  -4   9       21.62       20.73      2.03 o 
   2  -4   9      134.62      127.26      5.11 o 
   3  -4   9       61.20       65.49      3.78 o 
   4  -4   9       80.66       73.30      3.88 o 
   5  -4   9        1.37        3.14      2.38 o 
  -6  -3   9       20.75       20.11      3.37 o 
  -5  -3   9        9.75       11.00      2.40 o 
  -4  -3   9      178.57      160.13      5.92 o 
  -3  -3   9     1183.67     1118.39     22.06 o 
  -2  -3   9     1234.33     1251.63     31.26 o 
  -1  -3   9      858.80      844.65     16.69 o 
   0  -3   9      597.85      551.72     18.36 o 
   1  -3   9      192.95      185.37      6.21 o 
   2  -3   9       21.20       21.57      2.04 o 
   3  -3   9       87.14       76.53      3.84 o 
   4  -3   9       31.38       28.04      2.11 o 
   5  -3   9       40.67       46.96      2.71 o 
  -6  -2   9       29.49       29.33      3.11 o 
  -5  -2   9        3.92        2.90      2.12 o 
  -4  -2   9       63.41       67.30      2.41 o 
  -3  -2   9       51.16       45.81      2.08 o 
  -2  -2   9     1664.59     1670.59     32.40 o 
  -1  -2   9     1076.35     1066.79     20.90 o 
   0  -2   9     1265.52     1219.17     23.64 o 
   1  -2   9      512.13      471.57     13.87 o 
   2  -2   9       35.91       32.90      1.79 o 
   3  -2   9       26.01       16.60      1.65 o 
   4  -2   9       51.72       44.16      2.51 o 
   5  -2   9       49.88       39.71      4.26 o 
  -6  -1   9        0.89        0.20      2.74 o 
  -5  -1   9      295.69      300.57      9.64 o 
  -4  -1   9       30.40       29.29      2.48 o 
  -3  -1   9      131.07      128.34      5.75 o 
  -2  -1   9       22.38       19.01      2.23 o 
  -1  -1   9     1090.79     1131.23     24.03 o 
   0  -1   9      764.67      739.69      9.91 o 
   1  -1   9      973.21     1000.53     35.14 o 
   2  -1   9      641.05      620.28     12.87 o 
   3  -1   9       62.19       69.76      4.85 o 
   4  -1   9      169.60      126.39      6.40 o 
   5  -1   9       23.83       17.50      4.18 o 
  -6   0   9       25.07       25.72      2.96 o 
  -5   0   9      175.09      168.24      6.31 o 
  -4   0   9      609.71      575.17     16.58 o 
  -3   0   9       58.80       62.71      4.33 o 
  -2   0   9        1.82        2.74      1.43 o 
  -1   0   9      294.32      313.02      4.48 o 
   0   0   9      630.43      675.26     11.09 o 
   1   0   9     1286.97     1331.76     21.42 o 
   2   0   9      519.76      541.56     11.44 o 
   3   0   9      107.67      108.88      3.38 o 
   4   0   9       45.68       55.65      4.50 o 
   5   0   9        9.07        8.84      3.98 o 
  -6   1   9       33.73       31.21      3.37 o 
  -5   1   9       74.85       72.98      4.29 o 
  -4   1   9      635.70      641.97     18.54 o 
  -3   1   9       56.31       53.16      2.21 o 
  -2   1   9        1.82        2.85      0.86 o 
  -1   1   9       43.72       50.74      2.12 o 
   0   1   9      535.22      599.17      9.98 o 
   1   1   9      428.14      455.72      7.84 o 
   2   1   9      436.39      444.89      7.68 o 
   3   1   9      225.60      241.64      8.91 o 
   4   1   9       97.23      104.47      6.09 o 
   5   1   9        9.15       10.06      4.15 o 
  -6   2   9        0.35       -1.01      2.27 o 
  -5   2   9       26.09       28.91      2.23 o 
  -4   2   9        9.52        9.38      1.61 o 
  -3   2   9     1696.52     1660.17     29.40 o 
  -2   2   9      148.29      141.60      5.23 o 
  -1   2   9       21.27       35.54      5.35 o 
   0   2   9       40.83       36.78      3.10 o 
   1   2   9      112.62      117.65      3.00 o 
   2   2   9      202.57      210.57      5.34 o 
   3   2   9       71.29       79.47      5.16 o 
   4   2   9       39.71       42.16      4.33 o 
   5   2   9       31.02       35.43      4.90 o 
  -6   3   9       12.75       11.45      2.87 o 
  -5   3   9        0.32       -3.92      2.62 o 
  -4   3   9      181.54      176.11      6.92 o 
  -3   3   9      198.65      187.35      6.68 o 
  -2   3   9     1154.51     1134.38     31.31 o 
  -1   3   9      392.24      395.88     11.94 o 
   0   3   9       68.58       58.10      3.78 o 
   1   3   9        3.48        1.96      1.18 o 
   2   3   9       21.59       23.00      2.28 o 
   3   3   9      163.30      188.71      8.18 o 
   4   3   9        9.92       10.79      4.12 o 
  -6   4   9        0.06       -2.09      3.76 o 
  -5   4   9        0.06       -2.31      2.80 o 
  -4   4   9       48.43       48.69      3.67 o 
  -3   4   9      101.52       91.82      4.65 o 
  -2   4   9      591.84      546.12     16.04 o 
  -1   4   9      511.23      482.71     14.63 o 
   0   4   9      241.95      228.98      8.25 o 
   1   4   9       30.33       31.32      2.43 o 
   2   4   9       11.10        9.79      2.34 o 
   3   4   9        2.07       -1.11      3.13 o 
   4   4   9       10.97        8.73      3.85 o 
  -5   5   9        1.55       -0.80      3.02 o 
  -4   5   9        0.00       -0.05      2.57 o 
  -3   5   9      121.82      105.64      5.21 o 
  -2   5   9        1.75       -1.52      2.86 o 
  -1   5   9      268.14      246.75      8.87 o 
   0   5   9      157.91      149.65      7.02 o 
   1   5   9       44.98       50.14      4.26 o 
   2   5   9        3.42        2.68      2.43 o 
   3   5   9        4.28        5.61      2.99 o 
  -4   6   9       24.71       22.35      3.86 o 
  -3   6   9       10.39        9.94      3.23 o 
  -2   6   9      127.67      107.27      5.80 o 
  -1   6   9        1.48       -4.24      3.44 o 
   0   6   9       23.94       21.56      4.13 o 
   1   6   9       36.35       38.64      4.57 o 
   2   6   9       14.42       12.90      4.66 o 
  -3   7   9       10.37        2.06      3.62 o 
  -2   7   9        2.07       -1.35      3.62 o 
  -1   7   9       11.95       13.47      4.01 o 
   0   7   9       13.67       11.77      3.83 o 
  -2  -8  10        3.23        3.83      2.69 o 
   0  -8  10      134.07      127.43      5.96 o 
   1  -8  10       81.46       82.12      5.11 o 
   2  -8  10       10.38        7.92      3.29 o 
  -3  -7  10        8.26       16.08      3.31 o 
  -2  -7  10        0.52        0.53      2.55 o 
  -1  -7  10       54.95       54.20      3.74 o 
   0  -7  10      114.02      110.89      5.07 o 
   1  -7  10       75.05       73.06      4.62 o 
   2  -7  10       23.28       25.96      3.14 o 
   3  -7  10        7.90        1.98      2.66 o 
  -4  -6  10      110.04      134.05      6.00 o 
  -3  -6  10       17.73       19.72      2.77 o 
  -2  -6  10        2.05        0.82      1.52 o 
  -1  -6  10       71.15       74.56      2.93 o 
   0  -6  10      280.56      272.33      8.99 o 
   1  -6  10      186.43      182.40      6.92 o 
   2  -6  10        3.09        2.36      2.37 o 
   3  -6  10        3.22        1.88      2.66 o 
   4  -6  10        1.87        4.21      2.69 o 
  -5  -5  10       58.18       60.86      4.32 o 
  -4  -5  10      158.83      167.10      6.46 o 
  -3  -5  10       47.57       52.75      3.46 o 
  -2  -5  10        2.17        1.75      1.83 o 
  -1  -5  10       10.08       15.40      1.46 o 
   0  -5  10      107.78      111.64      4.98 o 
   1  -5  10      358.88      365.86     11.41 o 
   2  -5  10      483.77      487.93     14.74 o 
   3  -5  10       42.21       45.37      3.49 o 
   4  -5  10       20.49       25.48      3.17 o 
  -5  -4  10        2.97        3.40      2.57 o 
  -4  -4  10       16.29       14.30      2.33 o 
  -3  -4  10       70.11       70.82      2.81 o 
  -2  -4  10       70.92       67.95      2.61 o 
  -1  -4  10      221.40      216.09      4.98 o 
   0  -4  10        7.31        6.84      1.85 o 
   1  -4  10      842.48      829.54     23.76 o 
   2  -4  10     1054.00     1027.33     29.17 o 
   3  -4  10      268.93      259.56      8.57 o 
   4  -4  10       18.77       19.20      2.65 o 
   5  -4  10        2.18        5.60      2.11 o 
  -6  -3  10       15.05       18.61      3.14 o 
  -5  -3  10      125.47      115.39      5.10 o 
  -4  -3  10        3.13        3.01      1.82 o 
  -3  -3  10       68.95       59.87      4.91 o 
  -2  -3  10      612.93      630.43     20.29 o 
  -1  -3  10      418.60      397.41      8.35 o 
   0  -3  10       32.67       26.04      1.34 o 
   1  -3  10       16.95       17.57      2.22 o 
   2  -3  10      330.85      308.99      9.76 o 
   3  -3  10      579.65      506.91     15.09 o 
   4  -3  10       34.65       35.85      2.43 o 
   5  -3  10        5.76       11.75      3.94 o 
  -6  -2  10       14.69       16.99      2.99 o 
  -5  -2  10       16.35       19.38      2.62 o 
  -4  -2  10      496.48      494.88     15.12 o 
  -3  -2  10      837.72      793.85     15.96 o 
  -2  -2  10      825.76      793.86     15.90 o 
  -1  -2  10      483.52      480.32      9.87 o 
   0  -2  10      684.90      666.85     13.28 o 
   1  -2  10       21.49       19.95      1.41 o 
   2  -2  10        0.79        1.46      1.19 o 
   3  -2  10       14.51       14.59      1.77 o 
   4  -2  10      112.75      102.33      3.64 o 
   5  -2  10        1.70        6.01      3.52 o 
  -6  -1  10       39.28       43.05      3.44 o 
  -5  -1  10       32.01       39.38      3.10 o 
  -4  -1  10      527.27      500.66     14.62 o 
  -3  -1  10      915.95      906.95     18.10 o 
  -2  -1  10      600.90      555.38     11.38 o 
  -1  -1  10      922.43      939.79     20.80 o 
   0  -1  10      949.37      956.77     15.49 o 
   1  -1  10      846.92      797.32     16.28 o 
   2  -1  10       22.30       23.90      3.04 o 
   3  -1  10       21.79       19.09      1.78 o 
   4  -1  10       31.56       28.28      3.83 o 
   5  -1  10       24.19       22.47      4.01 o 
  -6   0  10       19.27       26.34      3.46 o 
  -5   0  10        9.07        7.44      2.60 o 
  -4   0  10      313.05      310.07      9.84 o 
  -3   0  10      123.16      125.77      3.57 o 
  -2   0  10      311.16      304.92      4.49 o 
  -1   0  10     1012.58      966.82     14.62 o 
   0   0  10     1423.68     1533.31     24.54 o 
   1   0  10      927.13      950.66     15.53 o 
   2   0  10        2.53        2.42      1.38 o 
   3   0  10       28.09       18.85      2.86 o 
   4   0  10        5.26        7.05      3.07 o 
   5   0  10       25.51       22.31      4.42 o 
  -6   1  10       19.43       29.57      3.53 o 
  -5   1  10      192.77      189.99      7.17 o 
  -4   1  10       73.42       80.23      5.86 o 
  -3   1  10      473.96      450.10      8.68 o 
  -2   1  10       39.91       35.74      1.68 o 
  -1   1  10      328.86      319.06      6.99 o 
   0   1  10      698.51      729.55     15.26 o 
   1   1  10      327.33      338.71     16.71 o 
   2   1  10      728.01      781.21     19.30 o 
   3   1  10        0.75        3.02      2.81 o 
   4   1  10       56.24       47.03      4.23 o 
   5   1  10        0.31        1.46      3.61 o 
  -6   2  10       25.47       26.86      3.67 o 
  -5   2  10      266.10      267.94      6.12 o 
  -4   2  10      257.05      245.25      5.55 o 
  -3   2  10       92.58       97.95      4.50 o 
  -2   2  10        1.20        1.53      1.67 o 
  -1   2  10        5.59        3.49      1.20 o 
   0   2  10      100.31       98.57      3.08 o 
   1   2  10      487.33      504.12     15.85 o 
   2   2  10      183.13      202.54      8.14 o 
   3   2  10      213.71      222.54      8.48 o 
   4   2  10        7.11        5.47      3.38 o 
  -6   3  10        7.62        3.43      3.95 o 
  -5   3  10      117.93      129.35      6.38 o 
  -4   3  10      276.83      267.33      9.05 o 
  -3   3  10       17.78       18.48      2.66 o 
  -2   3  10       66.27       72.86      4.23 o 
  -1   3  10        0.81        1.65      2.00 o 
   0   3  10       12.31       10.80      1.77 o 
   1   3  10      167.22      167.94      4.97 o 
   2   3  10      120.84      122.37      6.68 o 
   3   3  10      163.96      176.71      7.59 o 
   4   3  10       39.90       47.54      4.69 o 
  -5   4  10        3.84        7.80      3.02 o 
  -4   4  10       40.67       45.18      3.86 o 
  -3   4  10      555.37      558.80     16.60 o 
  -2   4  10       19.99       19.02      2.71 o 
  -1   4  10       19.85       19.99      2.93 o 
   0   4  10        1.22       -3.88      2.58 o 
   1   4  10       11.56        8.58      2.19 o 
   2   4  10       92.04       99.41     10.97 o 
   3   4  10        0.90       -2.78      3.68 o 
  -5   5  10        1.67        0.33      3.53 o 
  -4   5  10       24.04       19.59      3.20 o 
  -3   5  10      126.28      118.90      5.64 o 
  -2   5  10      332.28      325.90     10.78 o 
  -1   5  10      104.74       97.70      5.46 o 
   0   5  10       19.72       18.93      3.62 o 
   1   5  10        4.02       -1.65      3.77 o 
   2   5  10        0.59       -2.67      2.61 o 
  -4   6  10        2.22       -2.06      3.11 o 
  -3   6  10       30.80       26.51      4.06 o 
  -2   6  10      140.18      128.94      6.40 o 
  -1   6  10       82.73       68.30      4.89 o 
   0   6  10       78.86       66.53      5.16 o 
   1   6  10       12.92        6.85      4.57 o 
  -2   7  10        2.72       -0.77      3.74 o 
  -1   7  10       55.73       33.22      5.05 o 
   0  -8  11        9.87       10.37      2.95 o 
   1  -8  11       32.05       31.84      3.52 o 
   2  -8  11        0.19        2.71      3.08 o 
  -3  -7  11       15.66       18.28      3.32 o 
  -2  -7  11      111.63      129.68      5.79 o 
  -1  -7  11      119.32      123.75      6.14 o 
   0  -7  11      182.06      173.48      6.79 o 
   1  -7  11      110.67      107.68      5.30 o 
   2  -7  11        0.26        0.27      3.02 o 
   3  -7  11        2.67       -4.01      3.07 o 
  -4  -6  11        0.37        2.36      2.95 o 
  -3  -6  11        0.11        1.70      2.37 o 
  -2  -6  11        3.97        5.50      1.78 o 
  -1  -6  11      176.51      182.55      7.22 o 
   0  -6  11      518.07      514.65     15.65 o 
   1  -6  11      332.83      331.30     10.94 o 
   2  -6  11       24.12       21.47      2.95 o 
   3  -6  11       11.27       10.76      3.04 o 
   4  -6  11        7.14        0.80      2.78 o 
  -5  -5  11        1.41       -1.34      2.49 o 
  -4  -5  11        8.63       10.34      2.81 o 
  -3  -5  11       84.41       88.90      4.33 o 
  -2  -5  11        2.45        1.60      1.43 o 
  -1  -5  11      276.77      284.43      6.44 o 
   0  -5  11      204.06      199.68      7.24 o 
   1  -5  11      172.52      161.98      6.22 o 
   2  -5  11       67.60       53.27      3.76 o 
   3  -5  11        5.63        0.60      2.60 o 
   4  -5  11        1.14        4.94      2.63 o 
  -5  -4  11      176.48      188.01      7.30 o 
  -4  -4  11      158.45      158.06      6.02 o 
  -3  -4  11      163.37      160.34      4.47 o 
  -2  -4  11        7.72        7.70      1.50 o 
  -1  -4  11       45.92       50.07      2.55 o 
   0  -4  11      688.42      670.40     19.63 o 
   1  -4  11       38.58       41.20      3.11 o 
   2  -4  11        4.52        6.82      2.37 o 
   3  -4  11       80.81       83.92      4.56 o 
   4  -4  11        5.57        8.24      2.05 o 
  -6  -3  11        1.88        3.70      3.11 o 
  -5  -3  11      143.53      139.24      5.78 o 
  -4  -3  11      187.37      197.95     12.81 o 
  -3  -3  11      117.51      105.28      3.43 o 
  -2  -3  11      116.48      115.61      3.87 o 
  -1  -3  11        6.82        5.98      1.23 o 
   0  -3  11       16.95       22.74      2.38 o 
   1  -3  11      733.90      706.22     20.48 o 
   2  -3  11      426.53      413.24     12.63 o 
   3  -3  11      117.25      115.57      3.61 o 
   4  -3  11       35.59       39.19      2.49 o 
   5  -3  11        1.03       -2.15      3.86 o 
  -6  -2  11       42.28       38.57      3.88 o 
  -5  -2  11       25.72       21.78      3.01 o 
  -4  -2  11       46.79       46.61      2.48 o 
  -3  -2  11       57.60       52.24      2.45 o 
  -2  -2  11      602.62      597.73     12.27 o 
  -1  -2  11      605.40      603.28     27.70 o 
   0  -2  11        6.41        5.04      0.68 o 
   1  -2  11     1535.14     1442.97     28.81 o 
   2  -2  11     1015.99      943.58     19.41 o 
   3  -2  11       92.30       84.84      8.37 o 
   4  -2  11       26.08       31.16      2.35 o 
   5  -2  11        3.67        6.88      3.73 o 
  -6  -1  11        0.34        0.62      2.60 o 
  -5  -1  11       67.65       64.18      4.02 o 
  -4  -1  11       48.65       50.50      4.81 o 
  -3  -1  11      203.28      199.02      4.97 o 
  -2  -1  11      783.79      779.15     15.71 o 
  -1  -1  11      872.86      869.46     13.25 o 
   0  -1  11        2.47        3.60      0.86 o 
   1  -1  11       42.34       41.69      2.42 o 
   2  -1  11      481.40      427.29      9.61 o 
   3  -1  11      181.94      163.21      4.58 o 
   4  -1  11        8.66       12.29      3.56 o 
   5  -1  11       24.35       29.21      4.66 o 
  -6   0  11       34.49       38.52      3.64 o 
  -5   0  11        2.50       -1.32      2.24 o 
  -4   0  11      273.66      274.11      8.95 o 
  -3   0  11      497.00      504.50     10.68 o 
  -2   0  11      438.33      408.91      6.69 o 
  -1   0  11      581.87      602.68     12.33 o 
   0   0  11      637.80      680.49     11.27 o 
   1   0  11       45.65       51.19      2.41 o 
   2   0  11      191.90      205.55      5.15 o 
   3   0  11       26.04       19.71      3.16 o 
   4   0  11       36.99       36.19      4.15 o 
  -6   1  11       64.86       67.07      2.72 o 
  -5   1  11        1.83        0.48      1.82 o 
  -4   1  11      445.47      435.16      8.69 o 
  -3   1  11      158.99      145.48      4.47 o 
  -2   1  11      274.56      259.70      6.02 o 
  -1   1  11      446.44      428.92     11.75 o 
   0   1  11     1294.50     1455.07     23.41 o 
   1   1  11      473.77      516.04      9.89 o 
   2   1  11       59.66       72.13      4.03 o 
   3   1  11        4.73        2.65      3.01 o 
   4   1  11       17.58       16.64      3.61 o 
  -6   2  11        0.45        0.07      2.17 o 
  -5   2  11       19.36       24.01      4.60 o 
  -4   2  11      162.81      162.52      4.24 o 
  -3   2  11       14.97       18.74      2.69 o 
  -2   2  11       33.93       33.82      2.56 o 
  -1   2  11      532.18      519.23     10.86 o 
   0   2  11      829.69      892.45     23.17 o 
   1   2  11      526.59      555.25     12.89 o 
   2   2  11       65.35       74.25      5.28 o 
   3   2  11        3.14        9.78      3.35 o 
   4   2  11        1.51        2.65      3.80 o 
  -6   3  11       20.37       22.14      4.33 o 
  -5   3  11       61.98       58.96      4.60 o 
  -4   3  11      121.07      117.88      5.42 o 
  -3   3  11      256.71      251.93      8.46 o 
  -2   3  11        1.39       -0.17      2.24 o 
  -1   3  11       94.95       92.66      4.79 o 
   0   3  11      130.31      136.44      4.28 o 
   1   3  11      153.79      154.50     16.46 o 
   2   3  11      239.23      276.42     10.09 o 
   3   3  11       27.12       21.36      3.62 o 
  -5   4  11       75.24       75.57      5.42 o 
  -4   4  11       90.36       84.35      4.80 o 
  -3   4  11       31.38       32.45      3.16 o 
  -2   4  11       11.77       13.53      2.54 o 
  -1   4  11       24.66       26.55      3.22 o 
   0   4  11       10.53        5.62      3.41 o 
   1   4  11       68.83       63.64     13.44 o 
   2   4  11      115.97      121.44     15.94 o 
   3   4  11       66.54       66.21      5.02 o 
  -4   5  11       10.61       12.08      3.55 o 
  -3   5  11        4.88        1.32      2.75 o 
  -2   5  11       36.11       35.92      3.89 o 
  -1   5  11       24.63       25.21      3.97 o 
   0   5  11        0.02       -4.87      3.25 o 
   1   5  11       24.87       11.70      4.00 o 
   2   5  11       31.32       25.90      6.82 o 
  -2   6  11        2.87        1.77      3.26 o 
  -1   6  11        9.50        9.53      4.19 o 
   0   6  11        1.92       -5.46      3.73 o 
   1   6  11        7.57       -1.91      4.22 o 
  -1  -8  12       19.30       21.39      3.76 o 
   0  -8  12        6.42        2.81      3.31 o 
   1  -8  12        3.23        2.65      3.40 o 
  -3  -7  12       65.08       68.51      5.04 o 
  -1  -7  12       10.03       11.51      3.34 o 
   0  -7  12        4.59        7.54      3.01 o 
   1  -7  12        0.21        2.21      2.83 o 
   2  -7  12       14.10       10.78      3.11 o 
  -4  -6  12        0.54        0.44      3.01 o 
  -3  -6  12       71.37       73.19      4.72 o 
  -2  -6  12      194.02      207.49      5.47 o 
  -1  -6  12      547.18      528.42     16.25 o 
   0  -6  12        2.85        4.64      2.59 o 
   1  -6  12        1.62        2.31      2.57 o 
   2  -6  12       28.44       25.62      3.19 o 
   3  -6  12        0.78        0.23      3.02 o 
  -4  -5  12        9.97        8.51      2.86 o 
  -3  -5  12       17.20       15.59      2.30 o 
  -2  -5  12      235.87      244.68     11.73 o 
  -1  -5  12      244.91      254.55      9.08 o 
   0  -5  12      679.92      659.41     19.59 o 
   1  -5  12      182.19      170.35      6.84 o 
   2  -5  12       50.87       48.30      3.79 o 
   3  -5  12        2.39        0.03      2.51 o 
   4  -5  12       21.52       14.94      3.05 o 
  -5  -4  12       18.77       17.74      3.05 o 
  -4  -4  12       20.55       29.66      3.05 o 
  -3  -4  12       34.34       36.74      2.24 o 
  -2  -4  12       24.39       27.13      1.92 o 
  -1  -4  12      291.23      291.96      6.56 o 
   0  -4  12     1168.51     1089.48     31.14 o 
   1  -4  12      536.11      511.22     15.45 o 
   2  -4  12       30.47       30.73      3.16 o 
   3  -4  12        0.62        1.23      2.36 o 
   4  -4  12        6.85        5.22      2.17 o 
  -5  -3  12        2.17       -2.46      2.68 o 
  -4  -3  12      113.96      121.91      7.04 o 
  -3  -3  12      175.10      168.90      4.58 o 
  -2  -3  12        8.46        8.57      1.48 o 
  -1  -3  12      436.41      462.54      9.70 o 
   0  -3  12       31.59       31.35      2.74 o 
   1  -3  12      440.75      431.09     13.37 o 
   2  -3  12       44.10       44.81      2.42 o 
   3  -3  12       12.50       18.42      2.08 o 
   4  -3  12       27.11       35.25      4.37 o 
  -6  -2  12       13.27       14.66      3.10 o 
  -5  -2  12      152.27      154.75      6.43 o 
  -4  -2  12      236.65      228.67      5.70 o 
  -3  -2  12      301.30      283.23     12.63 o 
  -2  -2  12      103.10      101.04      3.59 o 
  -1  -2  12       40.09       47.28      2.20 o 
   0  -2  12      440.10      430.79     13.41 o 
   1  -2  12       78.17       73.63      2.70 o 
   2  -2  12       86.06       81.50      3.01 o 
   3  -2  12      118.59      111.46      3.86 o 
   4  -2  12       40.67       55.15      4.74 o 
  -6  -1  12        2.86        5.61      2.87 o 
  -5  -1  12      100.11       99.13      4.88 o 
  -4  -1  12      124.62      118.03      3.75 o 
  -3  -1  12      346.41      338.45      7.66 o 
  -2  -1  12      236.15      243.59      5.84 o 
  -1  -1  12      167.28      169.10      3.74 o 
   0  -1  12       60.68       64.35      2.52 o 
   1  -1  12      347.09      332.40      7.46 o 
   2  -1  12      248.99      222.88      5.55 o 
   3  -1  12      129.82      128.57      4.09 o 
   4  -1  12       17.14       19.18      3.85 o 
  -6   0  12        0.56       -2.90      2.80 o 
  -5   0  12       30.37       22.78      3.20 o 
  -4   0  12       19.45       20.38      2.66 o 
  -3   0  12      140.27      136.18      4.08 o 
  -2   0  12      730.89      710.14     11.11 o 
  -1   0  12      596.62      612.71     27.35 o 
   0   0  12        1.02        0.93      2.01 o 
   1   0  12     1412.25     1439.47     28.85 o 
   2   0  12      150.05      143.53      9.44 o 
   3   0  12       46.75       40.42      3.53 o 
   4   0  12       11.68        8.76      3.31 o 
  -6   1  12        3.38        1.92      2.20 o 
  -5   1  12        0.15        0.58      1.72 o 
  -4   1  12       44.97       46.59      2.43 o 
  -3   1  12       91.47       89.83      2.94 o 
  -2   1  12      662.50      649.18     13.45 o 
  -1   1  12      312.00      317.59      7.18 o 
   0   1  12       53.72       60.86      2.69 o 
   1   1  12       30.84       42.18      2.22 o 
   2   1  12      254.91      248.63      6.11 o 
   3   1  12        2.01       -0.57      2.98 o 
   4   1  12       19.94       20.53      3.70 o 
  -6   2  12        1.94        3.61      2.22 o 
  -5   2  12        3.07        1.56      1.95 o 
  -4   2  12       70.78       67.54      4.07 o 
  -3   2  12       83.57       75.46      4.12 o 
  -2   2  12      175.35      174.29      6.42 o 
  -1   2  12      386.10      388.61      9.07 o 
   0   2  12      226.24      255.27     10.35 o 
   1   2  12      176.44      199.29      4.42 o 
   2   2  12      109.29      138.45      6.68 o 
   3   2  12        5.88        3.56      3.01 o 
  -5   3  12       17.23       17.26      3.58 o 
  -4   3  12       61.17       54.79      4.08 o 
  -3   3  12       21.76       19.51      2.93 o 
  -2   3  12       43.15       39.77      3.07 o 
  -1   3  12      341.73      351.02     11.07 o 
   0   3  12      461.38      519.47     11.29 o 
   1   3  12      158.79      172.21      6.20 o 
   2   3  12       52.61       56.36      4.44 o 
   3   3  12        5.55        3.50      3.74 o 
  -5   4  12       29.45       27.26      4.04 o 
  -4   4  12       35.77       35.53      3.44 o 
  -3   4  12        1.17        0.89      2.54 o 
  -2   4  12        8.39        7.33      2.66 o 
  -1   4  12      135.20      122.69      5.81 o 
   0   4  12      341.45      362.39     12.15 o 
   1   4  12       36.03       34.80      3.07 o 
   2   4  12       24.12       24.10      4.07 o 
  -4   5  12       47.68       48.64      4.15 o 
  -3   5  12       96.08       96.05      5.57 o 
  -2   5  12        6.05        4.87      2.93 o 
  -1   5  12        3.99       -1.41      3.56 o 
   0   5  12       13.77       12.36      4.31 o 
   1   5  12       47.57       47.67      5.65 o 
  -3   6  12        6.98        5.91      3.53 o 
  -2   6  12       29.51       30.14      4.56 o 
  -1   6  12       16.55       12.72      4.10 o 
   0   6  12        0.69       -6.38      4.25 o 
  -1  -7  13      117.93      108.73      6.19 o 
   0  -7  13        0.96        2.06      3.28 o 
   1  -7  13       25.67       32.79      3.82 o 
   2  -7  13       56.59       56.75      4.57 o 
  -3  -6  13      106.90      102.49      4.94 o 
  -2  -6  13      103.72      104.42      5.99 o 
  -1  -6  13      132.41      125.80      6.01 o 
   0  -6  13       43.34       35.58      3.53 o 
   1  -6  13        4.09        2.36      2.87 o 
   2  -6  13       46.88       44.19      3.73 o 
   3  -6  13       73.80       63.68      4.65 o 
  -4  -5  13       23.71       26.44      3.10 o 
  -3  -5  13      171.75      180.14     12.16 o 
  -2  -5  13      296.15      307.49      9.21 o 
  -1  -5  13        7.82        4.99      2.53 o 
   0  -5  13      213.63      196.80      7.54 o 
   1  -5  13        9.42        7.21      2.72 o 
   2  -5  13        1.58        0.08      2.63 o 
   3  -5  13        9.88        7.53      3.10 o 
  -5  -4  13       11.98       14.19      3.31 o 
  -4  -4  13        0.04        2.96      2.36 o 
  -3  -4  13       54.66       52.33      2.60 o 
  -2  -4  13      399.29      417.06      9.07 o 
  -1  -4  13      757.78      757.88     22.52 o 
   0  -4  13        5.64        4.58      2.46 o 
   1  -4  13      154.40      145.12      6.10 o 
   2  -4  13       41.71       41.58      3.64 o 
   3  -4  13        0.34       -2.43      2.00 o 
   4  -4  13       21.19       22.75      2.74 o 
  -5  -3  13       55.13       61.07      4.29 o 
  -4  -3  13       71.11       75.74      3.34 o 
  -3  -3  13       11.88       14.52      1.96 o 
  -2  -3  13      186.69      197.86      6.71 o 
  -1  -3  13      587.57      597.22     12.32 o 
   0  -3  13      713.40      661.07     19.71 o 
   1  -3  13      297.64      277.11      9.49 o 
   2  -3  13      144.67      140.63      4.18 o 
   3  -3  13        0.13        3.45      1.94 o 
   4  -3  13       14.30       11.64      2.33 o 
  -5  -2  13       64.64       63.83      4.24 o 
  -4  -2  13      125.03      128.98      5.58 o 
  -3  -2  13       34.94       32.89      4.92 o 
  -2  -2  13       12.25       11.42      1.63 o 
  -1  -2  13      255.63      260.53     13.56 o 
   0  -2  13     1270.29     1267.05     36.05 o 
   1  -2  13      223.14      203.11      7.40 o 
   2  -2  13      141.07      136.30      4.13 o 
   3  -2  13        8.30       15.43      2.19 o 
   4  -2  13        0.10        4.36      3.70 o 
  -6  -1  13       19.62       17.00      3.50 o 
  -5  -1  13       11.50       13.35      2.80 o 
  -4  -1  13      139.12      132.73      4.17 o 
  -3  -1  13      232.18      211.61      7.51 o 
  -2  -1  13        0.64       -0.63      0.96 o 
  -1  -1  13       20.52       23.22      1.36 o 
   0  -1  13        8.62        9.33      2.45 o 
   1  -1  13      386.57      367.82      8.23 o 
   2  -1  13       26.70       26.57      2.02 o 
   3  -1  13      103.36      113.05      3.99 o 
   4  -1  13       14.01       20.95      3.76 o 
  -6   0  13        9.05       14.83      3.34 o 
  -5   0  13       77.16       68.38      4.45 o 
  -4   0  13      168.22      166.07      3.52 o 
  -3   0  13      353.37      354.48      6.19 o 
  -2   0  13      181.78      168.56      3.45 o 
  -1   0  13       17.82       16.69      1.64 o 
   0   0  13        2.87        1.36      1.45 o 
   1   0  13       38.84       43.05      2.21 o 
   2   0  13       97.33       98.21      3.48 o 
   3   0  13      104.30       98.50      5.27 o 
   4   0  13       21.10       22.16      4.01 o 
  -5   1  13        6.79       10.82      3.98 o 
  -4   1  13      137.29      134.69      8.89 o 
  -3   1  13      272.41      268.51      4.97 o 
  -2   1  13      377.48      374.25      8.35 o 
  -1   1  13       44.44       49.31      2.56 o 
   0   1  13       15.97       13.90      1.71 o 
   1   1  13       43.88       39.71      2.32 o 
   2   1  13      111.05      118.19      5.70 o 
   3   1  13       30.57       26.88      3.73 o 
  -5   2  13       15.49       13.82      2.21 o 
  -4   2  13        5.37        3.92      2.51 o 
  -3   2  13      149.61      144.52      6.02 o 
  -2   2  13      284.50      283.03      9.07 o 
  -1   2  13      292.78      287.84     12.83 o 
   0   2  13       68.22       72.77      3.38 o 
   1   2  13      248.21      259.49      6.48 o 
   2   2  13        3.39        3.47      3.13 o 
   3   2  13       18.21       23.30      3.77 o 
  -5   3  13        8.41        6.99      3.41 o 
  -4   3  13       29.00       31.74      3.22 o 
  -3   3  13       27.34       29.08      2.99 o 
  -2   3  13      155.27      151.17      6.17 o 
  -1   3  13       80.95       94.53      5.04 o 
   0   3  13       63.46       74.75      5.37 o 
   1   3  13        1.59        2.10      3.04 o 
   2   3  13       18.02       16.57      3.61 o 
  -4   4  13        2.50        3.13      3.16 o 
  -3   4  13        1.89       -3.25      2.55 o 
  -2   4  13       68.19       64.98      4.27 o 
  -1   4  13       92.39       94.34      5.64 o 
   0   4  13      108.92      118.57      6.38 o 
   1   4  13       70.17       78.31      4.17 o 
   2   4  13       29.61       25.29      4.30 o 
  -3   5  13        2.63        0.74      2.98 o 
  -2   5  13       17.68       15.30      3.41 o 
  -1   5  13      128.91      122.20      6.82 o 
   0   5  13       62.06       68.37      5.26 o 
   1   5  13       47.26       48.25      5.86 o 
  -1  -7  14        0.60       -2.68      3.02 o 
   0  -7  14       55.01       56.87      4.50 o 
   1  -7  14       79.47       79.87      5.48 o 
  -3  -6  14      117.32      117.52      5.64 o 
  -2  -6  14      173.44      181.65      7.65 o 
  -1  -6  14       22.11       33.66      3.94 o 
   0  -6  14        3.11        5.89      3.38 o 
   1  -6  14      110.07      108.29      5.73 o 
   2  -6  14       95.08       83.56      5.55 o 
  -4  -5  14       61.96       59.68      4.65 o 
  -3  -5  14      134.90      142.11     11.80 o 
  -2  -5  14      249.09      258.21      9.59 o 
  -1  -5  14      229.03      196.91      7.78 o 
   0  -5  14        0.14        4.39      3.10 o 
   1  -5  14       23.76       25.44      3.31 o 
   2  -5  14      100.20       84.94      5.43 o 
   3  -5  14       64.47       64.63      4.78 o 
  -4  -4  14       78.70       88.53      4.96 o 
  -3  -4  14      164.05      172.69      5.01 o 
  -2  -4  14      226.23      234.40      5.82 o 
  -1  -4  14      380.04      384.08     12.55 o 
   0  -4  14       68.00       59.39      4.21 o 
   1  -4  14       15.83       15.26      2.90 o 
   2  -4  14       48.23       41.56      2.57 o 
   3  -4  14       61.33       60.35      5.20 o 
  -5  -3  14        0.20        1.32      3.02 o 
  -4  -3  14       26.52       22.62      2.33 o 
  -3  -3  14      250.57      258.64      7.21 o 
  -2  -3  14       87.79       99.27     11.29 o 
  -1  -3  14      104.75      128.59      6.01 o 
   0  -3  14      573.81      535.51     16.47 o 
   1  -3  14       47.44       51.12      3.86 o 
   2  -3  14        5.43        7.73      2.02 o 
   3  -3  14       31.59       21.41      2.66 o 
  -5  -2  14       20.33       21.50      3.13 o 
  -4  -2  14        8.30        6.15      1.98 o 
  -3  -2  14       11.66       17.14      3.07 o 
  -2  -2  14      413.76      426.57      9.31 o 
  -1  -2  14      371.51      404.88     12.90 o 
   0  -2  14      126.15      132.76      5.71 o 
   1  -2  14      285.75      273.35      9.35 o 
   2  -2  14       37.91       42.89      2.51 o 
   3  -2  14        4.28        3.58      2.12 o 
  -5  -1  14      119.19      128.22      5.84 o 
  -4  -1  14       93.16       92.72      3.70 o 
  -3  -1  14        6.62        4.76      3.42 o 
  -2  -1  14      200.16      206.61      4.05 o 
  -1  -1  14      390.32      384.80      6.40 o 
   0  -1  14      409.57      395.87     12.53 o 
   1  -1  14      326.63      331.94     10.82 o 
   2  -1  14       91.73       97.34      6.00 o 
   3  -1  14        5.15        8.30      2.66 o 
  -5   0  14       84.53       75.16      2.55 o 
  -4   0  14      154.18      150.10      4.05 o 
  -3   0  14       10.61       11.79      1.52 o 
  -2   0  14        6.10        7.28      1.42 o 
  -1   0  14      220.57      214.18      5.32 o 
   0   0  14      268.45      277.42      9.58 o 
   1   0  14      142.62      137.61      5.77 o 
   2   0  14      163.13      175.86      4.86 o 
   3   0  14       18.72       25.57      3.68 o 
  -5   1  14       27.14       31.57      2.57 o 
  -4   1  14       79.47       75.31      2.99 o 
  -3   1  14       82.45       85.97      3.67 o 
  -2   1  14       14.28       22.08      4.59 o 
  -1   1  14       59.63       60.38      5.08 o 
   0   1  14        3.64        2.81      2.45 o 
   1   1  14      100.62      107.25      5.40 o 
   2   1  14       69.18       75.33      4.87 o 
   3   1  14       53.60       58.96      4.51 o 
  -5   2  14       14.87       20.17      3.44 o 
  -4   2  14       87.28       83.36      4.83 o 
  -3   2  14      216.89      211.02      7.52 o 
  -2   2  14       81.39       88.24      4.39 o 
  -1   2  14       16.49       21.06      2.06 o 
   0   2  14       15.69       18.15      2.24 o 
   1   2  14        8.81        4.66      2.93 o 
   2   2  14       40.77       38.52      3.97 o 
   3   2  14       35.15       36.67      4.18 o 
  -4   3  14       73.64       73.01      4.93 o 
  -3   3  14      149.86      150.02      6.16 o 
  -2   3  14      131.95      129.36      5.57 o 
  -1   3  14        1.76        4.37      2.83 o 
   0   3  14        2.40        0.87      3.34 o 
   2   3  14        7.10        8.43      3.62 o 
  -4   4  14        0.27        1.05      2.96 o 
  -3   4  14       61.98       66.94      4.90 o 
  -2   4  14       53.00       50.86      3.80 o 
  -1   4  14       22.95       21.71      3.41 o 
   0   4  14       34.16       31.57      4.44 o 
   1   4  14        4.76       -4.76      3.59 o 
  -2   5  14       21.68       20.82      3.97 o 
  -1   5  14       11.78       10.96      3.68 o 
  -2  -6  15        0.07        1.89      3.37 o 
  -1  -6  15       53.58       55.82      4.39 o 
   0  -6  15       95.83       96.05      6.11 o 
   1  -6  15      123.64      118.08      6.23 o 
  -3  -5  15       27.32       32.94      4.16 o 
  -2  -5  15        5.67        9.57      3.29 o 
  -1  -5  15       15.48        6.55      3.26 o 
   0  -5  15       77.77       74.81      4.96 o 
   1  -5  15      125.22      114.86      5.92 o 
   2  -5  15      108.33      112.72      6.27 o 
  -4  -4  15       57.51       56.59      3.28 o 
  -3  -4  15      307.23      310.11      9.26 o 
  -2  -4  15      207.66      182.29      7.41 o 
  -1  -4  15       20.95       16.63      3.04 o 
   0  -4  15        1.80        6.54      3.10 o 
   1  -4  15      145.05      128.77      6.40 o 
   2  -4  15      120.86      103.59      5.52 o 
   3  -4  15        4.61        1.53      2.41 o 
  -4  -3  15       44.15       45.49      3.55 o 
  -3  -3  15      272.66      283.61      6.91 o 
  -2  -3  15      461.39      457.85      9.97 o 
  -1  -3  15      296.37      263.93      9.52 o 
   0  -3  15       18.63       15.35      2.95 o 
   1  -3  15       16.78       15.02      3.01 o 
   2  -3  15       39.98       39.08      3.86 o 
   3  -3  15       49.19       49.37      2.95 o 
  -5  -2  15        1.76        3.79      3.10 o 
  -4  -2  15       76.37       72.19      4.29 o 
  -3  -2  15      102.01      109.03      4.02 o 
  -2  -2  15      400.39      424.41     10.26 o 
  -1  -2  15      282.92      295.24     10.11 o 
   0  -2  15      200.54      192.99      7.40 o 
   1  -2  15       47.66       54.96      4.06 o 
   2  -2  15        9.29        4.93      2.89 o 
   3  -2  15       37.94       32.82      2.73 o 
  -5  -1  15        0.16        0.78      3.14 o 
  -4  -1  15       17.78       16.16      3.65 o 
  -3  -1  15       72.35       71.50      2.48 o 
  -2  -1  15       12.78       24.58      1.67 o 
  -1  -1  15      284.75      321.53     10.95 o 
   0  -1  15      474.31      486.32     15.09 o 
   1  -1  15      138.44      146.23      6.29 o 
   2  -1  15        0.04       -2.42      2.61 o 
   3  -1  15       12.90        5.29      3.28 o 
  -5   0  15       33.99       34.33      2.67 o 
  -4   0  15       21.84       26.40      2.98 o 
  -3   0  15        0.12       -2.23      1.49 o 
  -2   0  15      105.02      111.12      3.99 o 
  -1   0  15      210.35      227.31      5.64 o 
   0   0  15      209.35      221.19      8.30 o 
   1   0  15      164.53      168.30      6.81 o 
   2   0  15        9.57       19.58      3.11 o 
   3   0  15        3.32        5.25      3.43 o 
  -5   1  15       85.90       79.60      6.15 o 
  -4   1  15       93.61       94.01      7.26 o 
  -3   1  15        9.56       10.22      2.03 o 
  -2   1  15       65.55       59.49      3.02 o 
  -1   1  15       90.87       90.70      5.03 o 
   0   1  15      195.65      185.79      7.38 o 
   1   1  15      112.77      120.86      5.90 o 
  -4   2  15       81.26       80.90      5.20 o 
  -3   2  15        8.42       10.06      2.63 o 
  -2   2  15        5.28        7.57      2.66 o 
  -1   2  15       23.41       14.82      3.27 o 
   0   2  15       20.20       17.50      3.47 o 
   2   2  15       71.13       76.71      5.50 o 
  -4   3  15        3.62        9.42      2.89 o 
  -3   3  15       39.50       45.95      3.67 o 
  -2   3  15       31.20       31.51      3.16 o 
  -1   3  15       86.64       99.76      5.13 o 
   0   3  15        0.55       -2.78      3.38 o 
  -3   4  15       40.70       43.90      3.80 o 
  -2   4  15       45.38       50.99      3.94 o 
  -1   4  15       17.48       23.15      3.55 o 
   0   4  15       17.71       20.32      4.31 o 
  -1  -6  16      129.07      127.43      6.97 o 
   0  -6  16      197.53      186.67      8.06 o 
  -3  -5  16        8.51        3.55      3.53 o 
  -2  -5  16        8.00       10.12      3.13 o 
  -1  -5  16      153.26      149.22      7.27 o 
   0  -5  16      201.79      183.45      7.82 o 
   1  -5  16      128.49      123.43      6.70 o 
  -3  -4  16       94.26       96.29      5.11 o 
  -2  -4  16        0.73        1.44      2.71 o 
  -1  -4  16       28.74       35.03      3.62 o 
   0  -4  16      115.12      109.73      6.13 o 
   1  -4  16      118.96      102.10      5.69 o 
   2  -4  16      112.91      100.33      5.70 o 
  -4  -3  16      191.50      196.23      7.05 o 
  -3  -3  16       57.24       64.23      3.20 o 
  -2  -3  16      104.15      102.63      5.49 o 
  -1  -3  16       20.63       17.78      3.02 o 
   0  -3  16       19.32       15.60      3.31 o 
   1  -3  16      152.15      136.77      6.59 o 
   2  -3  16       78.42       73.59      5.34 o 
  -4  -2  16       67.63       68.36      3.53 o 
  -3  -2  16      293.77      283.03      7.03 o 
  -2  -2  16      277.78      283.16      5.33 o 
  -1  -2  16      116.01      107.24      5.70 o 
   0  -2  16        0.24        0.75      2.72 o 
   1  -2  16       80.56       74.41      4.92 o 
   2  -2  16       53.17       52.38      4.29 o 
  -4  -1  16       32.03       30.20      1.99 o 
  -3  -1  16      214.92      218.70      4.51 o 
  -2  -1  16      410.30      407.75      7.06 o 
  -1  -1  16      288.49      281.78     10.08 o 
   0  -1  16       28.36       33.06      3.52 o 
   1  -1  16        0.39        4.90      2.52 o 
   2  -1  16        8.14        4.24      2.66 o 
  -4   0  16       19.58       20.16      2.40 o 
  -3   0  16       68.19       77.03      3.20 o 
  -2   0  16      216.56      220.63      5.79 o 
  -1   0  16      193.04      212.95      8.26 o 
   0   0  16      201.98      214.54      8.30 o 
   1   0  16       41.09       48.60      3.88 o 
   2   0  16        0.65       -0.65      2.45 o 
  -4   1  16        2.37        1.38      3.20 o 
  -3   1  16        4.67        7.58      2.31 o 
  -2   1  16        2.83        3.26      2.50 o 
  -1   1  16      195.72      211.78      5.60 o 
   0   1  16      246.02      280.00     10.21 o 
   1   1  16       75.09       88.78      5.39 o 
  -4   2  16        9.07       12.28      3.07 o 
  -3   2  16       21.64       27.67      3.49 o 
  -2   2  16       22.41       18.10      3.04 o 
  -1   2  16       59.24       63.42      3.30 o 
   0   2  16      112.86      124.05      6.71 o 
  -3   3  16        8.95       10.94      3.25 o 
  -2   3  16        1.31       -2.55      2.51 o 
  -1   3  16       16.36        8.45      3.20 o 
  -2  -5  17      106.28      121.91      6.70 o 
  -1  -5  17      138.65      122.42      6.37 o 
   0  -5  17      163.54      155.91      7.29 o 
  -3  -4  17       16.76       29.24      4.22 o 
  -2  -4  17       47.24       54.98      4.66 o 
  -1  -4  17      184.52      182.95      7.64 o 
   0  -4  17      260.73      261.41      9.74 o 
   1  -4  17      183.47      170.01      7.80 o 
  -3  -3  17       37.87       39.32      2.75 o 
  -2  -3  17        0.68       -1.50      2.75 o 
  -1  -3  17       94.51       93.24      5.36 o 
   0  -3  17      186.54      189.99      7.71 o 
   1  -3  17      169.33      169.89      7.57 o 
   2  -3  17       92.58       86.61      5.42 o 
  -4  -2  17      132.85      146.88      5.00 o 
  -3  -2  17      132.71      136.09      3.56 o 
  -2  -2  17       19.10       22.52      3.38 o 
  -1  -2  17        6.65        5.19      2.83 o 
   0  -2  17       58.13       64.62      4.87 o 
   1  -2  17       67.43       58.24      4.42 o 
   2  -2  17      124.01      124.79      6.03 o 
  -4  -1  17      167.94      182.13      4.37 o 
  -3  -1  17       93.41      111.61      3.29 o 
  -2  -1  17      142.99      144.53      6.83 o 
  -1  -1  17       33.26       40.98      3.79 o 
   0  -1  17        0.15        0.92      2.90 o 
   1  -1  17       63.60       63.57      4.84 o 
   2  -1  17       48.43       50.16      4.17 o 
  -4   0  17       21.32       19.38      2.53 o 
  -3   0  17      204.72      198.92      5.96 o 
  -2   0  17      173.96      179.80      5.35 o 
  -1   0  17      144.12      153.97      7.21 o 
   0   0  17        0.22        4.45      3.14 o 
   1   0  17        5.47        4.91      3.11 o 
  -3   1  17       74.50       63.28      7.29 o 
  -2   1  17      226.00      230.42      6.28 o 
  -1   1  17      122.14      126.00      6.62 o 
   0   1  17       43.98       56.30      4.42 o 
   1   1  17        3.36        4.18      3.26 o 
  -3   2  17       10.70        6.72      3.20 o 
  -2   2  17       76.75       75.00      4.51 o 
  -1   2  17       79.97       77.77      5.69 o 
   0   2  17       88.34       95.26      5.93 o 
  -2  -4  18      144.25      153.57      7.42 o 
  -1  -4  18      156.73      154.80      7.06 o 
   0  -4  18       53.94       54.71      4.57 o 
  -2  -3  18       94.48       97.13      5.99 o 
  -1  -3  18      125.63      129.93      6.68 o 
   0  -3  18      190.10      189.94      8.09 o 
   1  -3  18       84.14       97.42      6.02 o 
  -3  -2  18        2.34        2.78      3.53 o 
  -2  -2  18        5.66        3.31      3.05 o 
  -1  -2  18      162.84      166.58      7.12 o 
   0  -2  18      161.58      162.06      7.29 o 
   1  -2  18      171.11      159.73      6.96 o 
  -3  -1  18       55.36       60.17      2.73 o 
  -2  -1  18        1.68        3.34      3.28 o 
  -1  -1  18       15.77       13.14      3.28 o 
   0  -1  18      142.45      141.29      6.44 o 
   1  -1  18       76.94       73.85      5.16 o 
  -3   0  18      115.28      124.62      4.71 o 
  -2   0  18       29.21       36.92      4.36 o 
  -1   0  18        0.43        2.25      3.19 o 
   0   0  18       14.59       11.11      3.52 o 
  -2   1  18       87.59       85.05      3.77 o 
  -1   1  18       22.84       29.57      4.18 o 
   0   1  18       14.12       24.12      4.16 o 
  -1  -2  19      134.67      134.98      6.83 o 
  -1  -1  19       51.84       44.54      4.18 o 
                                                 
